# Supplementary material for: Simultaneously Achieving Efficient Narrow‐Band Emission and Large Emission Dissymmetry Factor in an Achiral Hybrid Indium Chloride
Source: Adv Sci (Weinh). 2026 Jan 22;13(19):e22728. doi: 10.1002/advs.202522728 (PMC13045219; doi:10.1002/advs.202522728)
Supplement: Supplementary file 2 — Supporting File 2: advs74020‐sup‐0002‐Data.zip. [file ADVS-13-e22728-s001.zip]

Archive with 2 entries (1 files):
- advs74020-sup-0002-Data/
- advs74020-sup-0002-Data/BPyInCldtbp.cif
