# Supplementary material for: Simultaneously Achieving Efficient Narrow‐Band Emission and Large Emission Dissymmetry Factor in an Achiral Hybrid Indium Chloride
Source: Adv Sci (Weinh). 2026 Jan 22;13(19):e22728. doi: 10.1002/advs.202522728 (PMC13045219; doi:10.1002/advs.202522728)
Supplement: Supplementary file 2 — Supporting File 2: advs74020‐sup‐0002‐Data.zip. [file ADVS-13-e22728-s001.zip › advs74020-sup-0002-Data/BPyInCldtbp.cif]

 
data_x
 
_audit_creation_method            'SHELXL-2018/3'
_shelx_SHELXL_version_number      '2018/3'
_chemical_name_systematic         ?
_chemical_name_common             ?
_chemical_melting_point           ?
_chemical_formula_moiety         ?
_chemical_formula_sum
 'C27 H38 Cl4 In N3' 
_chemical_formula_weight          661.22

loop_
 _atom_type_symbol
 _atom_type_description
 _atom_type_scat_dispersion_real
 _atom_type_scat_dispersion_imag
 _atom_type_scat_source
 'C'  'C'   0.0181   0.0091
 'International Tables Vol C Tables 4.2.6.8 and 6.1.1.4'
 'H'  'H'   0.0000   0.0000
 'International Tables Vol C Tables 4.2.6.8 and 6.1.1.4'
 'Cl'  'Cl'   0.3639   0.7018
 'International Tables Vol C Tables 4.2.6.8 and 6.1.1.4'
 'In'  'In'   0.0822   5.0449
 'International Tables Vol C Tables 4.2.6.8 and 6.1.1.4'
 'N'  'N'   0.0311   0.0180
 'International Tables Vol C Tables 4.2.6.8 and 6.1.1.4'
 
_space_group_crystal_system       orthorhombic
_space_group_IT_number            29
_space_group_name_H-M_alt         'P c a 21'
_space_group_name_Hall            'P 2c -2ac'
 
_shelx_space_group_comment
;
The symmetry employed for this shelxl refinement is uniquely defined
by the following loop, which should always be used as a source of
symmetry information in preference to the above space-group names.
They are only intended as comments.
;
 
loop_
 _space_group_symop_operation_xyz
 'x, y, z'
 '-x, -y, z+1/2'
 'x+1/2, -y, z'
 '-x+1/2, y, z+1/2'
 
_cell_length_a                    12.72960(10)
_cell_length_b                    11.8279(2)
_cell_length_c                    20.5592(3)
_cell_angle_alpha                 90
_cell_angle_beta                  90
_cell_angle_gamma                 90
_cell_volume                      3095.48(7)
_cell_formula_units_Z             4
_cell_measurement_temperature     293(2)
_cell_measurement_reflns_used     10068
_cell_measurement_theta_min       2.1490
_cell_measurement_theta_max       75.1708
 
_exptl_crystal_description        plate
_exptl_crystal_colour             colorless
_exptl_crystal_density_meas       ?
_exptl_crystal_density_method     ?
_exptl_crystal_density_diffrn     1.419          
_exptl_crystal_F_000              1352
_exptl_transmission_factor_min    ?
_exptl_transmission_factor_max    ?
_exptl_crystal_size_max           0.100
_exptl_crystal_size_mid           0.050
_exptl_crystal_size_min           0.050
_exptl_absorpt_coefficient_mu     9.424
_shelx_estimated_absorpt_T_min    0.453
_shelx_estimated_absorpt_T_max    0.650
_exptl_absorpt_correction_type    multi-scan
_exptl_absorpt_correction_T_min   0.68365
_exptl_absorpt_correction_T_max   1.00000
_exptl_absorpt_process_details    
;
CrysAlisPro 1.171.42.90a (Rigaku Oxford Diffraction, 2023)
Empirical absorption correction using spherical harmonics,
implemented in SCALE3 ABSPACK scaling algorithm.
;
_exptl_absorpt_special_details    ?
_diffrn_ambient_temperature       293(2)
_diffrn_radiation_wavelength      1.54178
_diffrn_radiation_type            CuK\a
_diffrn_source                    ?
_diffrn_measurement_device_type   'XtaLAB Synergy, Single source at home/near, HyPix'
_diffrn_measurement_method        '\w scans'
_diffrn_oxdiff_digest_frames
;
01a8287ba7b01c07670e77fc10edd3b2d0018666e50
;
_diffrn_detector_area_resol_mean  ?
_diffrn_reflns_number             15952
_diffrn_reflns_av_unetI/netI      0.0324
_diffrn_reflns_av_R_equivalents   0.0319
_diffrn_reflns_limit_h_min        -9
_diffrn_reflns_limit_h_max        15
_diffrn_reflns_limit_k_min        -14
_diffrn_reflns_limit_k_max        14
_diffrn_reflns_limit_l_min        -25
_diffrn_reflns_limit_l_max        25
_diffrn_reflns_theta_min          3.737
_diffrn_reflns_theta_max          75.163
_diffrn_reflns_theta_full         67.679
_diffrn_measured_fraction_theta_max   0.978
_diffrn_measured_fraction_theta_full  1.000
_diffrn_reflns_Laue_measured_fraction_max    0.978
_diffrn_reflns_Laue_measured_fraction_full   1.000
_diffrn_reflns_point_group_measured_fraction_max   0.837
_diffrn_reflns_point_group_measured_fraction_full  0.884
_reflns_number_total              5348
_reflns_number_gt                 4812
_reflns_threshold_expression      'I > 2\s(I)'
_reflns_Friedel_coverage          0.663
_reflns_Friedel_fraction_max      0.688
_reflns_Friedel_fraction_full     0.760
 
_reflns_special_details
;
 Reflections were merged by SHELXL according to the crystal
 class for the calculation of statistics and refinement.
 
 _reflns_Friedel_fraction is defined as the number of unique
 Friedel pairs measured divided by the number that would be
 possible theoretically, ignoring centric projections and
 systematic absences. Completness statistics refer to single and
 composite reflections containing twin component 1 only.
;
 
_computing_data_collection        'CrysAlisPro 1.171.42.90a (Rigaku OD, 2023)'
_computing_cell_refinement        'CrysAlisPro 1.171.42.90a (Rigaku OD, 2023)'
_computing_data_reduction         'CrysAlisPro 1.171.42.90a (Rigaku OD, 2023)'
_computing_structure_solution     'SHELXT 2018/2 (Sheldrick, 2018)'
_computing_structure_refinement 'SHELXL-2018/3 (Sheldrick, 2018)'
_computing_molecular_graphics     'DIAMOND. Version 3.0. Crystal Impact'
_computing_publication_material   'Microsoft Word 2010'
_refine_special_details
;
 Refined as a 2-component inversion twin.
;
_refine_ls_structure_factor_coef  Fsqd
_refine_ls_matrix_type            full
_refine_ls_weighting_scheme       calc
_refine_ls_weighting_details
'w=1/[\s^2^(Fo^2^)+(0.0278P)^2^+0.6977P] where P=(Fo^2^+2Fc^2^)/3'
_atom_sites_solution_primary      ?
_atom_sites_solution_secondary    ?
_atom_sites_solution_hydrogens    geom
_refine_ls_hydrogen_treatment     constr
_refine_ls_extinction_method      none
_refine_ls_extinction_coef        .
_refine_ls_abs_structure_details
;
 Refined as an inversion twin.
;
_refine_ls_abs_structure_Flack    -0.028(10)
_chemical_absolute_configuration  ?
_refine_ls_number_reflns          5348
_refine_ls_number_parameters      370
_refine_ls_number_restraints      156
_refine_ls_R_factor_all           0.0296
_refine_ls_R_factor_gt            0.0254
_refine_ls_wR_factor_ref          0.0649
_refine_ls_wR_factor_gt           0.0625
_refine_ls_goodness_of_fit_ref    1.058
_refine_ls_restrained_S_all       1.062
_refine_ls_shift/su_max           0.000
_refine_ls_shift/su_mean          0.000
 
loop_
 _atom_site_label
 _atom_site_type_symbol
 _atom_site_fract_x
 _atom_site_fract_y
 _atom_site_fract_z
 _atom_site_U_iso_or_equiv
 _atom_site_adp_type
 _atom_site_occupancy
 _atom_site_site_symmetry_order  
 _atom_site_calc_flag
 _atom_site_refinement_flags_posn
 _atom_site_refinement_flags_adp
 _atom_site_refinement_flags_occupancy
 _atom_site_disorder_assembly
 _atom_site_disorder_group
In1 In 0.22041(2) 0.24890(2) 0.62475(3) 0.03704(8) Uani 1 1 d . . . . .
Cl1 Cl 0.08386(8) 0.09547(9) 0.62462(9) 0.0552(2) Uani 1 1 d . . . . .
Cl2 Cl 0.33728(10) 0.15408(11) 0.70169(7) 0.0584(3) Uani 1 1 d . . . . .
Cl3 Cl 0.12631(10) 0.37343(11) 0.69953(7) 0.0565(3) Uani 1 1 d . . . . .
Cl4 Cl 0.34809(10) 0.40280(11) 0.59589(8) 0.0609(3) Uani 1 1 d . . . . .
N1 N 0.1332(3) 0.3122(3) 0.53320(18) 0.0427(8) Uani 1 1 d . . . . .
N2 N 0.2894(3) 0.1585(3) 0.53493(18) 0.0398(8) Uani 1 1 d . . . . .
C1 C 0.0538(4) 0.3841(5) 0.5356(3) 0.0520(12) Uani 1 1 d . . . . .
H1A H 0.027227 0.404397 0.576123 0.062 Uiso 1 1 calc R U . . .
C2 C 0.0088(4) 0.4299(4) 0.4811(3) 0.0560(13) Uani 1 1 d . . . . .
H2A H -0.047163 0.480028 0.484997 0.067 Uiso 1 1 calc R U . . .
C3 C 0.0470(4) 0.4014(4) 0.4200(2) 0.0460(11) Uani 1 1 d . . . . .
C4 C 0.1301(4) 0.3246(4) 0.4179(2) 0.0440(10) Uani 1 1 d . . . . .
H4A H 0.158282 0.303245 0.377994 0.053 Uiso 1 1 calc R U . . .
C5 C 0.1709(3) 0.2798(4) 0.4751(2) 0.0393(9) Uani 1 1 d . . . . .
C6 C 0.2566(3) 0.1940(4) 0.4757(2) 0.0400(9) Uani 1 1 d . . . . .
C7 C 0.2994(4) 0.1490(4) 0.4197(2) 0.0429(10) Uani 1 1 d . . . . .
H7A H 0.275555 0.173732 0.379381 0.052 Uiso 1 1 calc R U . . .
C8 C 0.3783(4) 0.0666(4) 0.4227(2) 0.0466(10) Uani 1 1 d . . . . .
C9 C 0.4075(4) 0.0303(4) 0.4844(2) 0.0499(11) Uani 1 1 d . . . . .
H9A H 0.457578 -0.026373 0.489152 0.060 Uiso 1 1 calc R U . . .
C10 C 0.3622(3) 0.0785(4) 0.5384(2) 0.0462(11) Uani 1 1 d . . . . .
H10A H 0.383559 0.053801 0.579239 0.055 Uiso 1 1 calc R U . . .
C11 C 0.0006(4) 0.4540(4) 0.3584(3) 0.0570(13) Uani 1 1 d D . . . .
C12 C -0.1170(6) 0.4353(10) 0.3565(5) 0.110(4) Uani 0.784(5) 1 d D . P A 1
H12A H -0.131623 0.355803 0.358682 0.165 Uiso 0.784(5) 1 calc R U P A 1
H12B H -0.144896 0.465546 0.316722 0.165 Uiso 0.784(5) 1 calc R U P A 1
H12C H -0.149088 0.472823 0.392814 0.165 Uiso 0.784(5) 1 calc R U P A 1
C13 C 0.0234(9) 0.5803(6) 0.3592(5) 0.103(4) Uani 0.784(5) 1 d D . P A 1
H13A H 0.097953 0.592233 0.360975 0.154 Uiso 0.784(5) 1 calc R U P A 1
H13B H -0.008959 0.613826 0.396725 0.154 Uiso 0.784(5) 1 calc R U P A 1
H13C H -0.004385 0.614441 0.320527 0.154 Uiso 0.784(5) 1 calc R U P A 1
C14 C 0.0478(8) 0.4051(7) 0.2954(4) 0.090(3) Uani 0.784(5) 1 d D . P A 1
H14A H 0.042088 0.324170 0.296088 0.136 Uiso 0.784(5) 1 calc R U P A 1
H14B H 0.120432 0.426225 0.292335 0.136 Uiso 0.784(5) 1 calc R U P A 1
H14C H 0.010250 0.434381 0.258599 0.136 Uiso 0.784(5) 1 calc R U P A 1
C12B C -0.051(2) 0.3643(19) 0.3159(14) 0.110(4) Uani 0.216(5) 1 d D . P A 2
H12D H -0.106040 0.327921 0.339802 0.165 Uiso 0.216(5) 1 calc R U P A 2
H12E H 0.000721 0.309164 0.303357 0.165 Uiso 0.216(5) 1 calc R U P A 2
H12F H -0.079524 0.399240 0.277663 0.165 Uiso 0.216(5) 1 calc R U P A 2
C13B C -0.0835(18) 0.5429(19) 0.3747(15) 0.103(4) Uani 0.216(5) 1 d D . P A 2
H13D H -0.053614 0.599910 0.402290 0.154 Uiso 0.216(5) 1 calc R U P A 2
H13E H -0.141116 0.507164 0.396632 0.154 Uiso 0.216(5) 1 calc R U P A 2
H13F H -0.108199 0.577222 0.335195 0.154 Uiso 0.216(5) 1 calc R U P A 2
C14B C 0.0870(16) 0.512(2) 0.3199(12) 0.090(3) Uani 0.216(5) 1 d D . P A 2
H14D H 0.110096 0.463467 0.285456 0.136 Uiso 0.216(5) 1 calc R U P A 2
H14E H 0.145025 0.528647 0.348229 0.136 Uiso 0.216(5) 1 calc R U P A 2
H14F H 0.060467 0.581382 0.301831 0.136 Uiso 0.216(5) 1 calc R U P A 2
C15 C 0.4258(4) 0.0175(4) 0.3604(2) 0.0594(14) Uani 1 1 d D . . . .
C16 C 0.4630(9) 0.1130(8) 0.3168(5) 0.118(5) Uani 0.784(5) 1 d D . P A 1
H16A H 0.407760 0.167596 0.312014 0.177 Uiso 0.784(5) 1 calc R U P A 1
H16B H 0.481415 0.083184 0.274918 0.177 Uiso 0.784(5) 1 calc R U P A 1
H16C H 0.523329 0.148538 0.335968 0.177 Uiso 0.784(5) 1 calc R U P A 1
C17 C 0.3373(7) -0.0469(9) 0.3239(5) 0.101(3) Uani 0.784(5) 1 d D . P A 1
H17A H 0.308772 -0.104391 0.351786 0.152 Uiso 0.784(5) 1 calc R U P A 1
H17B H 0.365592 -0.081324 0.285450 0.152 Uiso 0.784(5) 1 calc R U P A 1
H17C H 0.282716 0.005159 0.312014 0.152 Uiso 0.784(5) 1 calc R U P A 1
C18 C 0.5139(7) -0.0653(8) 0.3740(4) 0.095(4) Uani 0.784(5) 1 d D . P A 1
H18A H 0.487905 -0.125942 0.400553 0.143 Uiso 0.784(5) 1 calc R U P A 1
H18B H 0.569787 -0.027208 0.396377 0.143 Uiso 0.784(5) 1 calc R U P A 1
H18C H 0.539699 -0.095282 0.333660 0.143 Uiso 0.784(5) 1 calc R U P A 1
C16B C 0.390(2) 0.075(3) 0.2984(12) 0.118(5) Uani 0.216(5) 1 d D . P A 2
H16D H 0.391590 0.155966 0.304298 0.177 Uiso 0.216(5) 1 calc R U P A 2
H16E H 0.319366 0.052265 0.288323 0.177 Uiso 0.216(5) 1 calc R U P A 2
H16F H 0.435638 0.054845 0.263238 0.177 Uiso 0.216(5) 1 calc R U P A 2
C17B C 0.402(2) -0.1085(12) 0.3570(15) 0.101(3) Uani 0.216(5) 1 d D . P A 2
H17D H 0.437308 -0.146689 0.391925 0.152 Uiso 0.216(5) 1 calc R U P A 2
H17E H 0.426097 -0.138012 0.316154 0.152 Uiso 0.216(5) 1 calc R U P A 2
H17F H 0.327638 -0.120121 0.360785 0.152 Uiso 0.216(5) 1 calc R U P A 2
C18B C 0.5444(10) 0.034(2) 0.3684(14) 0.095(4) Uani 0.216(5) 1 d D . P A 2
H18D H 0.558867 0.113130 0.375710 0.143 Uiso 0.216(5) 1 calc R U P A 2
H18E H 0.579742 0.009821 0.329723 0.143 Uiso 0.216(5) 1 calc R U P A 2
H18F H 0.568798 -0.008840 0.404910 0.143 Uiso 0.216(5) 1 calc R U P A 2
N3 N 0.1799(4) 0.7487(5) 0.6514(3) 0.0796(18) Uani 1 1 d . . . . .
C19 C 0.2289(5) 0.8476(5) 0.6657(4) 0.0719(18) Uani 1 1 d . . . . .
H19A H 0.195845 0.916267 0.657493 0.086 Uiso 1 1 calc R U . . .
C20 C 0.3255(5) 0.8451(5) 0.6919(4) 0.0732(17) Uani 1 1 d . . . . .
H20A H 0.359488 0.912599 0.701747 0.088 Uiso 1 1 calc R U . . .
C21 C 0.3729(6) 0.7475(6) 0.7038(4) 0.088(2) Uani 1 1 d . . . . .
H21A H 0.440255 0.747320 0.721338 0.105 Uiso 1 1 calc R U . . .
C22 C 0.3261(9) 0.6508(7) 0.6911(4) 0.114(3) Uani 1 1 d . . . . .
H22A H 0.360079 0.582895 0.699729 0.137 Uiso 1 1 calc R U . . .
C23 C 0.2297(8) 0.6506(6) 0.6657(4) 0.100(3) Uani 1 1 d . . . . .
H23C H 0.196160 0.582088 0.657714 0.120 Uiso 1 1 calc R U . . .
C24 C 0.0816(5) 0.7510(11) 0.6171(7) 0.154(5) Uani 1 1 d D U . . .
H23A H 0.048653 0.823914 0.624077 0.185 Uiso 1 1 calc R U . . .
H23B H 0.035762 0.693743 0.635392 0.185 Uiso 1 1 calc R U . . .
C25 C 0.0912(7) 0.7310(10) 0.5451(6) 0.124(4) Uani 1 1 d D U . . .
H25A H 0.022130 0.741848 0.526163 0.149 Uiso 0.614(18) 1 calc R U P B 1
H25B H 0.109529 0.652131 0.538863 0.149 Uiso 0.614(18) 1 calc R U P B 1
H25C H 0.036220 0.677081 0.534803 0.149 Uiso 0.386(18) 1 calc R U P B 2
H25D H 0.070054 0.801660 0.525068 0.149 Uiso 0.386(18) 1 calc R U P B 2
C26 C 0.1681(12) 0.8011(19) 0.5061(10) 0.132(7) Uani 0.614(18) 1 d D U P B 1
H26A H 0.141883 0.808953 0.462049 0.159 Uiso 0.614(18) 1 calc R U P B 1
H26B H 0.172309 0.876093 0.525009 0.159 Uiso 0.614(18) 1 calc R U P B 1
C27 C 0.2753(14) 0.7510(16) 0.5039(13) 0.146(9) Uani 0.614(18) 1 d D U P B 1
H27A H 0.311965 0.778982 0.466423 0.219 Uiso 0.614(18) 1 calc R U P B 1
H27B H 0.269990 0.670191 0.501374 0.219 Uiso 0.614(18) 1 calc R U P B 1
H27C H 0.313080 0.771644 0.542555 0.219 Uiso 0.614(18) 1 calc R U P B 1
C26B C 0.1828(19) 0.693(3) 0.5078(13) 0.145(10) Uani 0.386(18) 1 d D U P B 2
H26C H 0.173292 0.616866 0.491815 0.175 Uiso 0.386(18) 1 calc R U P B 2
H26D H 0.246234 0.696562 0.533860 0.175 Uiso 0.386(18) 1 calc R U P B 2
C27B C 0.187(3) 0.779(3) 0.4509(19) 0.178(14) Uani 0.386(18) 1 d D U P B 2
H27D H 0.252085 0.770644 0.427719 0.267 Uiso 0.386(18) 1 calc R U P B 2
H27E H 0.182596 0.854892 0.467892 0.267 Uiso 0.386(18) 1 calc R U P B 2
H27F H 0.129370 0.766098 0.421864 0.267 Uiso 0.386(18) 1 calc R U P B 2
 
loop_
 _atom_site_aniso_label
 _atom_site_aniso_U_11
 _atom_site_aniso_U_22
 _atom_site_aniso_U_33
 _atom_site_aniso_U_23
 _atom_site_aniso_U_13
 _atom_site_aniso_U_12
In1 0.04270(13) 0.03447(13) 0.03394(12) -0.00005(13) 0.00277(18) 0.00172(10)
Cl1 0.0535(5) 0.0440(5) 0.0682(7) -0.0032(8) 0.0014(7) -0.0079(4)
Cl2 0.0674(7) 0.0585(7) 0.0494(6) 0.0068(6) -0.0134(7) 0.0049(6)
Cl3 0.0668(7) 0.0488(6) 0.0539(6) -0.0120(6) 0.0188(6) -0.0020(5)
Cl4 0.0561(6) 0.0492(6) 0.0774(8) 0.0015(6) 0.0147(6) -0.0103(5)
N1 0.0450(18) 0.048(2) 0.0356(19) 0.0037(18) -0.0009(16) 0.0089(17)
N2 0.0454(19) 0.042(2) 0.0315(18) -0.0012(17) 0.0033(16) 0.0055(16)
C1 0.052(2) 0.059(3) 0.046(3) 0.001(2) 0.007(2) 0.019(2)
C2 0.052(3) 0.056(3) 0.060(3) 0.005(3) 0.001(2) 0.025(2)
C3 0.050(2) 0.039(2) 0.049(3) 0.007(2) -0.003(2) 0.009(2)
C4 0.051(2) 0.041(2) 0.040(2) 0.005(2) 0.0004(19) 0.0077(19)
C5 0.041(2) 0.037(2) 0.039(2) 0.0011(19) 0.0019(18) 0.0051(18)
C6 0.0405(19) 0.039(2) 0.041(2) 0.001(2) -0.0004(19) 0.0040(19)
C7 0.049(2) 0.048(2) 0.032(2) 0.002(2) 0.0026(19) 0.009(2)
C8 0.047(2) 0.046(3) 0.047(3) -0.002(2) 0.004(2) 0.008(2)
C9 0.048(2) 0.052(3) 0.049(3) 0.002(2) 0.001(2) 0.017(2)
C10 0.047(2) 0.051(3) 0.041(2) 0.004(2) -0.005(2) 0.014(2)
C11 0.069(3) 0.054(3) 0.048(3) 0.011(3) -0.007(3) 0.016(3)
C12 0.069(5) 0.163(12) 0.098(7) 0.051(7) -0.019(5) 0.013(6)
C13 0.165(10) 0.056(5) 0.087(7) 0.020(5) -0.037(8) 0.004(6)
C14 0.136(8) 0.086(6) 0.049(4) 0.014(4) -0.011(5) 0.035(6)
C12B 0.069(5) 0.163(12) 0.098(7) 0.051(7) -0.019(5) 0.013(6)
C13B 0.165(10) 0.056(5) 0.087(7) 0.020(5) -0.037(8) 0.004(6)
C14B 0.136(8) 0.086(6) 0.049(4) 0.014(4) -0.011(5) 0.035(6)
C15 0.074(3) 0.061(3) 0.043(3) -0.007(3) 0.013(3) 0.025(3)
C16 0.165(12) 0.096(8) 0.093(8) 0.020(7) 0.080(9) 0.029(8)
C17 0.105(7) 0.124(9) 0.075(6) -0.052(6) -0.005(5) 0.021(6)
C18 0.110(7) 0.105(8) 0.070(5) -0.015(6) 0.015(5) 0.067(7)
C16B 0.165(12) 0.096(8) 0.093(8) 0.020(7) 0.080(9) 0.029(8)
C17B 0.105(7) 0.124(9) 0.075(6) -0.052(6) -0.005(5) 0.021(6)
C18B 0.110(7) 0.105(8) 0.070(5) -0.015(6) 0.015(5) 0.067(7)
N3 0.052(2) 0.108(5) 0.079(4) -0.011(3) 0.013(2) -0.017(3)
C19 0.076(4) 0.051(3) 0.089(5) -0.006(3) -0.003(3) 0.022(3)
C20 0.077(4) 0.057(3) 0.086(5) -0.005(3) -0.013(4) -0.007(3)
C21 0.082(4) 0.095(6) 0.086(5) -0.010(5) -0.010(4) 0.026(4)
C22 0.190(10) 0.062(5) 0.090(6) -0.014(4) -0.048(7) 0.040(6)
C23 0.165(9) 0.049(4) 0.085(5) -0.004(4) 0.009(6) -0.039(5)
C24 0.045(3) 0.279(13) 0.139(9) -0.082(9) -0.004(6) -0.020(5)
C25 0.076(5) 0.171(10) 0.125(8) 0.009(7) -0.021(6) -0.018(6)
C26 0.105(11) 0.183(18) 0.108(13) 0.000(13) -0.009(10) 0.003(12)
C27 0.136(17) 0.17(2) 0.136(18) 0.018(12) 0.040(13) -0.023(12)
C26B 0.091(15) 0.22(3) 0.127(19) -0.04(2) -0.012(14) 0.006(18)
C27B 0.16(3) 0.25(3) 0.12(3) 0.02(3) 0.00(2) -0.04(3)
 
_geom_special_details
;
 All esds (except the esd in the dihedral angle between two l.s. planes)
 are estimated using the full covariance matrix.  The cell esds are taken
 into account individually in the estimation of esds in distances, angles
 and torsion angles; correlations between esds in cell parameters are only
 used when they are defined by crystal symmetry.  An approximate (isotropic)
 treatment of cell esds is used for estimating esds involving l.s. planes.
;
 
loop_
 _geom_bond_atom_site_label_1
 _geom_bond_atom_site_label_2
 _geom_bond_distance
 _geom_bond_site_symmetry_2
 _geom_bond_publ_flag
In1 N2 2.307(4) . ?
In1 N1 2.310(4) . ?
In1 Cl3 2.4431(12) . ?
In1 Cl2 2.4441(13) . ?
In1 Cl4 2.5114(12) . ?
In1 Cl1 2.5129(10) . ?
N1 C1 1.322(6) . ?
N1 C5 1.343(6) . ?
N2 C10 1.327(6) . ?
N2 C6 1.354(6) . ?
C1 C2 1.371(7) . ?
C1 H1A 0.9300 . ?
C2 C3 1.388(7) . ?
C2 H2A 0.9300 . ?
C3 C4 1.394(6) . ?
C3 C11 1.531(7) . ?
C4 C5 1.392(7) . ?
C4 H4A 0.9300 . ?
C5 C6 1.490(6) . ?
C6 C7 1.381(7) . ?
C7 C8 1.401(7) . ?
C7 H7A 0.9300 . ?
C8 C9 1.389(7) . ?
C8 C15 1.531(7) . ?
C9 C10 1.374(7) . ?
C9 H9A 0.9300 . ?
C10 H10A 0.9300 . ?
C11 C12 1.514(8) . ?
C11 C14B 1.519(10) . ?
C11 C13 1.521(8) . ?
C11 C12B 1.523(11) . ?
C11 C13B 1.538(10) . ?
C11 C14 1.539(8) . ?
C12 H12A 0.9600 . ?
C12 H12B 0.9600 . ?
C12 H12C 0.9600 . ?
C13 H13A 0.9600 . ?
C13 H13B 0.9600 . ?
C13 H13C 0.9600 . ?
C14 H14A 0.9600 . ?
C14 H14B 0.9600 . ?
C14 H14C 0.9600 . ?
C12B H12D 0.9600 . ?
C12B H12E 0.9600 . ?
C12B H12F 0.9600 . ?
C13B H13D 0.9600 . ?
C13B H13E 0.9600 . ?
C13B H13F 0.9600 . ?
C14B H14D 0.9600 . ?
C14B H14E 0.9600 . ?
C14B H14F 0.9600 . ?
C15 C18 1.514(7) . ?
C15 C16 1.517(8) . ?
C15 C16B 1.520(11) . ?
C15 C17B 1.522(11) . ?
C15 C18B 1.531(11) . ?
C15 C17 1.554(8) . ?
C16 H16A 0.9600 . ?
C16 H16B 0.9600 . ?
C16 H16C 0.9600 . ?
C17 H17A 0.9600 . ?
C17 H17B 0.9600 . ?
C17 H17C 0.9600 . ?
C18 H18A 0.9600 . ?
C18 H18B 0.9600 . ?
C18 H18C 0.9600 . ?
C16B H16D 0.9600 . ?
C16B H16E 0.9600 . ?
C16B H16F 0.9600 . ?
C17B H17D 0.9600 . ?
C17B H17E 0.9600 . ?
C17B H17F 0.9600 . ?
C18B H18D 0.9600 . ?
C18B H18E 0.9600 . ?
C18B H18F 0.9600 . ?
N3 C23 1.355(11) . ?
N3 C19 1.357(9) . ?
N3 C24 1.436(11) . ?
C19 C20 1.343(9) . ?
C19 H19A 0.9300 . ?
C20 C21 1.326(9) . ?
C20 H20A 0.9300 . ?
C21 C22 1.316(11) . ?
C21 H21A 0.9300 . ?
C22 C23 1.333(12) . ?
C22 H22A 0.9300 . ?
C23 H23C 0.9300 . ?
C24 C25 1.504(13) . ?
C24 H23A 0.9700 . ?
C24 H23B 0.9700 . ?
C25 C26B 1.47(2) . ?
C25 C26 1.513(18) . ?
C25 H25A 0.9700 . ?
C25 H25B 0.9700 . ?
C25 H25C 0.9700 . ?
C25 H25D 0.9700 . ?
C26 C27 1.49(2) . ?
C26 H26A 0.9700 . ?
C26 H26B 0.9700 . ?
C27 H27A 0.9600 . ?
C27 H27B 0.9600 . ?
C27 H27C 0.9600 . ?
C26B C27B 1.55(2) . ?
C26B H26C 0.9700 . ?
C26B H26D 0.9700 . ?
C27B H27D 0.9600 . ?
C27B H27E 0.9600 . ?
C27B H27F 0.9600 . ?
 
loop_
 _geom_angle_atom_site_label_1
 _geom_angle_atom_site_label_2
 _geom_angle_atom_site_label_3
 _geom_angle
 _geom_angle_site_symmetry_1
 _geom_angle_site_symmetry_3
 _geom_angle_publ_flag
N2 In1 N1 71.39(14) . . ?
N2 In1 Cl3 165.84(10) . . ?
N1 In1 Cl3 94.70(10) . . ?
N2 In1 Cl2 94.23(10) . . ?
N1 In1 Cl2 165.61(10) . . ?
Cl3 In1 Cl2 99.66(6) . . ?
N2 In1 Cl4 84.28(11) . . ?
N1 In1 Cl4 83.32(11) . . ?
Cl3 In1 Cl4 91.66(5) . . ?
Cl2 In1 Cl4 95.25(5) . . ?
N2 In1 Cl1 85.87(10) . . ?
N1 In1 Cl1 84.30(11) . . ?
Cl3 In1 Cl1 95.56(5) . . ?
Cl2 In1 Cl1 95.18(5) . . ?
Cl4 In1 Cl1 166.13(7) . . ?
C1 N1 C5 119.4(4) . . ?
C1 N1 In1 123.0(3) . . ?
C5 N1 In1 117.4(3) . . ?
C10 N2 C6 119.0(4) . . ?
C10 N2 In1 123.6(3) . . ?
C6 N2 In1 117.3(3) . . ?
N1 C1 C2 122.9(5) . . ?
N1 C1 H1A 118.6 . . ?
C2 C1 H1A 118.6 . . ?
C1 C2 C3 119.8(4) . . ?
C1 C2 H2A 120.1 . . ?
C3 C2 H2A 120.1 . . ?
C2 C3 C4 116.9(4) . . ?
C2 C3 C11 121.0(4) . . ?
C4 C3 C11 122.1(4) . . ?
C5 C4 C3 120.3(4) . . ?
C5 C4 H4A 119.8 . . ?
C3 C4 H4A 119.8 . . ?
N1 C5 C4 120.6(4) . . ?
N1 C5 C6 116.7(4) . . ?
C4 C5 C6 122.7(4) . . ?
N2 C6 C7 120.6(4) . . ?
N2 C6 C5 116.4(4) . . ?
C7 C6 C5 123.0(4) . . ?
C6 C7 C8 120.9(4) . . ?
C6 C7 H7A 119.5 . . ?
C8 C7 H7A 119.5 . . ?
C9 C8 C7 116.6(4) . . ?
C9 C8 C15 122.7(4) . . ?
C7 C8 C15 120.6(4) . . ?
C10 C9 C8 119.8(4) . . ?
C10 C9 H9A 120.1 . . ?
C8 C9 H9A 120.1 . . ?
N2 C10 C9 123.1(4) . . ?
N2 C10 H10A 118.5 . . ?
C9 C10 H10A 118.5 . . ?
C12 C11 C13 109.4(6) . . ?
C14B C11 C12B 109.2(9) . . ?
C12 C11 C3 110.1(5) . . ?
C14B C11 C3 109.6(11) . . ?
C13 C11 C3 108.4(5) . . ?
C12B C11 C3 111.0(13) . . ?
C14B C11 C13B 107.9(9) . . ?
C12B C11 C13B 107.6(9) . . ?
C3 C11 C13B 111.5(13) . . ?
C12 C11 C14 108.0(5) . . ?
C13 C11 C14 107.7(5) . . ?
C3 C11 C14 113.1(5) . . ?
C11 C12 H12A 109.5 . . ?
C11 C12 H12B 109.5 . . ?
H12A C12 H12B 109.5 . . ?
C11 C12 H12C 109.5 . . ?
H12A C12 H12C 109.5 . . ?
H12B C12 H12C 109.5 . . ?
C11 C13 H13A 109.5 . . ?
C11 C13 H13B 109.5 . . ?
H13A C13 H13B 109.5 . . ?
C11 C13 H13C 109.5 . . ?
H13A C13 H13C 109.5 . . ?
H13B C13 H13C 109.5 . . ?
C11 C14 H14A 109.5 . . ?
C11 C14 H14B 109.5 . . ?
H14A C14 H14B 109.5 . . ?
C11 C14 H14C 109.5 . . ?
H14A C14 H14C 109.5 . . ?
H14B C14 H14C 109.5 . . ?
C11 C12B H12D 109.5 . . ?
C11 C12B H12E 109.5 . . ?
H12D C12B H12E 109.5 . . ?
C11 C12B H12F 109.5 . . ?
H12D C12B H12F 109.5 . . ?
H12E C12B H12F 109.5 . . ?
C11 C13B H13D 109.5 . . ?
C11 C13B H13E 109.5 . . ?
H13D C13B H13E 109.5 . . ?
C11 C13B H13F 109.5 . . ?
H13D C13B H13F 109.5 . . ?
H13E C13B H13F 109.5 . . ?
C11 C14B H14D 109.5 . . ?
C11 C14B H14E 109.5 . . ?
H14D C14B H14E 109.5 . . ?
C11 C14B H14F 109.5 . . ?
H14D C14B H14F 109.5 . . ?
H14E C14B H14F 109.5 . . ?
C18 C15 C16 111.1(6) . . ?
C16B C15 C17B 110.0(9) . . ?
C18 C15 C8 112.6(5) . . ?
C16 C15 C8 109.6(5) . . ?
C16B C15 C8 114.4(14) . . ?
C17B C15 C8 109.4(13) . . ?
C16B C15 C18B 109.2(9) . . ?
C17B C15 C18B 109.2(9) . . ?
C8 C15 C18B 104.4(12) . . ?
C18 C15 C17 108.0(5) . . ?
C16 C15 C17 107.8(6) . . ?
C8 C15 C17 107.7(5) . . ?
C15 C16 H16A 109.5 . . ?
C15 C16 H16B 109.5 . . ?
H16A C16 H16B 109.5 . . ?
C15 C16 H16C 109.5 . . ?
H16A C16 H16C 109.5 . . ?
H16B C16 H16C 109.5 . . ?
C15 C17 H17A 109.5 . . ?
C15 C17 H17B 109.5 . . ?
H17A C17 H17B 109.5 . . ?
C15 C17 H17C 109.5 . . ?
H17A C17 H17C 109.5 . . ?
H17B C17 H17C 109.5 . . ?
C15 C18 H18A 109.5 . . ?
C15 C18 H18B 109.5 . . ?
H18A C18 H18B 109.5 . . ?
C15 C18 H18C 109.5 . . ?
H18A C18 H18C 109.5 . . ?
H18B C18 H18C 109.5 . . ?
C15 C16B H16D 109.5 . . ?
C15 C16B H16E 109.5 . . ?
H16D C16B H16E 109.5 . . ?
C15 C16B H16F 109.5 . . ?
H16D C16B H16F 109.5 . . ?
H16E C16B H16F 109.5 . . ?
C15 C17B H17D 109.5 . . ?
C15 C17B H17E 109.5 . . ?
H17D C17B H17E 109.5 . . ?
C15 C17B H17F 109.5 . . ?
H17D C17B H17F 109.5 . . ?
H17E C17B H17F 109.5 . . ?
C15 C18B H18D 109.5 . . ?
C15 C18B H18E 109.5 . . ?
H18D C18B H18E 109.5 . . ?
C15 C18B H18F 109.5 . . ?
H18D C18B H18F 109.5 . . ?
H18E C18B H18F 109.5 . . ?
C23 N3 C19 118.5(7) . . ?
C23 N3 C24 122.0(8) . . ?
C19 N3 C24 119.4(8) . . ?
C20 C19 N3 119.3(6) . . ?
C20 C19 H19A 120.4 . . ?
N3 C19 H19A 120.4 . . ?
C21 C20 C19 120.6(7) . . ?
C21 C20 H20A 119.7 . . ?
C19 C20 H20A 119.7 . . ?
C22 C21 C20 120.9(8) . . ?
C22 C21 H21A 119.5 . . ?
C20 C21 H21A 119.5 . . ?
C21 C22 C23 119.8(7) . . ?
C21 C22 H22A 120.1 . . ?
C23 C22 H22A 120.1 . . ?
C22 C23 N3 120.9(7) . . ?
C22 C23 H23C 119.6 . . ?
N3 C23 H23C 119.6 . . ?
N3 C24 C25 114.2(7) . . ?
N3 C24 H23A 108.7 . . ?
C25 C24 H23A 108.7 . . ?
N3 C24 H23B 108.7 . . ?
C25 C24 H23B 108.7 . . ?
H23A C24 H23B 107.6 . . ?
C26B C25 C24 128.9(14) . . ?
C24 C25 C26 119.2(12) . . ?
C24 C25 H25A 107.5 . . ?
C26 C25 H25A 107.5 . . ?
C24 C25 H25B 107.5 . . ?
C26 C25 H25B 107.5 . . ?
H25A C25 H25B 107.0 . . ?
C26B C25 H25C 105.1 . . ?
C24 C25 H25C 105.1 . . ?
C26B C25 H25D 105.1 . . ?
C24 C25 H25D 105.1 . . ?
H25C C25 H25D 105.9 . . ?
C27 C26 C25 113.0(16) . . ?
C27 C26 H26A 109.0 . . ?
C25 C26 H26A 109.0 . . ?
C27 C26 H26B 109.0 . . ?
C25 C26 H26B 109.0 . . ?
H26A C26 H26B 107.8 . . ?
C26 C27 H27A 109.5 . . ?
C26 C27 H27B 109.5 . . ?
H27A C27 H27B 109.5 . . ?
C26 C27 H27C 109.5 . . ?
H27A C27 H27C 109.5 . . ?
H27B C27 H27C 109.5 . . ?
C25 C26B C27B 103(3) . . ?
C25 C26B H26C 111.2 . . ?
C27B C26B H26C 111.2 . . ?
C25 C26B H26D 111.2 . . ?
C27B C26B H26D 111.2 . . ?
H26C C26B H26D 109.1 . . ?
C26B C27B H27D 109.5 . . ?
C26B C27B H27E 109.5 . . ?
H27D C27B H27E 109.5 . . ?
C26B C27B H27F 109.5 . . ?
H27D C27B H27F 109.5 . . ?
H27E C27B H27F 109.5 . . ?
 
loop_
 _geom_torsion_atom_site_label_1
 _geom_torsion_atom_site_label_2
 _geom_torsion_atom_site_label_3
 _geom_torsion_atom_site_label_4
 _geom_torsion
 _geom_torsion_site_symmetry_1
 _geom_torsion_site_symmetry_2
 _geom_torsion_site_symmetry_3
 _geom_torsion_site_symmetry_4
 _geom_torsion_publ_flag
C5 N1 C1 C2 -1.6(8) . . . . ?
In1 N1 C1 C2 173.5(4) . . . . ?
N1 C1 C2 C3 -0.2(9) . . . . ?
C1 C2 C3 C4 0.9(8) . . . . ?
C1 C2 C3 C11 -178.1(5) . . . . ?
C2 C3 C4 C5 0.2(7) . . . . ?
C11 C3 C4 C5 179.2(5) . . . . ?
C1 N1 C5 C4 2.7(7) . . . . ?
In1 N1 C5 C4 -172.7(3) . . . . ?
C1 N1 C5 C6 -176.9(4) . . . . ?
In1 N1 C5 C6 7.8(5) . . . . ?
C3 C4 C5 N1 -2.0(7) . . . . ?
C3 C4 C5 C6 177.5(4) . . . . ?
C10 N2 C6 C7 -1.0(7) . . . . ?
In1 N2 C6 C7 175.8(4) . . . . ?
C10 N2 C6 C5 177.0(4) . . . . ?
In1 N2 C6 C5 -6.2(5) . . . . ?
N1 C5 C6 N2 -1.1(6) . . . . ?
C4 C5 C6 N2 179.4(4) . . . . ?
N1 C5 C6 C7 176.9(4) . . . . ?
C4 C5 C6 C7 -2.6(7) . . . . ?
N2 C6 C7 C8 -0.7(7) . . . . ?
C5 C6 C7 C8 -178.5(4) . . . . ?
C6 C7 C8 C9 2.4(8) . . . . ?
C6 C7 C8 C15 -179.7(5) . . . . ?
C7 C8 C9 C10 -2.5(8) . . . . ?
C15 C8 C9 C10 179.6(5) . . . . ?
C6 N2 C10 C9 0.9(7) . . . . ?
In1 N2 C10 C9 -175.7(4) . . . . ?
C8 C9 C10 N2 0.9(8) . . . . ?
C2 C3 C11 C12 -54.7(7) . . . . ?
C4 C3 C11 C12 126.3(7) . . . . ?
C2 C3 C11 C14B 123.1(12) . . . . ?
C4 C3 C11 C14B -55.8(12) . . . . ?
C2 C3 C11 C13 64.9(7) . . . . ?
C4 C3 C11 C13 -114.0(7) . . . . ?
C2 C3 C11 C12B -116.2(12) . . . . ?
C4 C3 C11 C12B 64.9(13) . . . . ?
C2 C3 C11 C13B 3.7(13) . . . . ?
C4 C3 C11 C13B -175.2(12) . . . . ?
C2 C3 C11 C14 -175.7(6) . . . . ?
C4 C3 C11 C14 5.4(8) . . . . ?
C9 C8 C15 C18 -5.4(8) . . . . ?
C7 C8 C15 C18 176.8(6) . . . . ?
C9 C8 C15 C16 -129.5(7) . . . . ?
C7 C8 C15 C16 52.7(8) . . . . ?
C9 C8 C15 C16B -175.2(13) . . . . ?
C7 C8 C15 C16B 7.0(14) . . . . ?
C9 C8 C15 C17B 60.9(13) . . . . ?
C7 C8 C15 C17B -116.9(13) . . . . ?
C9 C8 C15 C18B -55.9(13) . . . . ?
C7 C8 C15 C18B 126.3(12) . . . . ?
C9 C8 C15 C17 113.5(7) . . . . ?
C7 C8 C15 C17 -64.3(7) . . . . ?
C23 N3 C19 C20 1.7(11) . . . . ?
C24 N3 C19 C20 -173.4(8) . . . . ?
N3 C19 C20 C21 -0.1(12) . . . . ?
C19 C20 C21 C22 -0.9(14) . . . . ?
C20 C21 C22 C23 0.2(16) . . . . ?
C21 C22 C23 N3 1.5(15) . . . . ?
C19 N3 C23 C22 -2.4(13) . . . . ?
C24 N3 C23 C22 172.5(10) . . . . ?
C23 N3 C24 C25 -76.8(13) . . . . ?
C19 N3 C24 C25 98.0(10) . . . . ?
N3 C24 C25 C26B 10(3) . . . . ?
N3 C24 C25 C26 -51.7(17) . . . . ?
C24 C25 C26 C27 88(2) . . . . ?
C24 C25 C26B C27B -131(2) . . . . ?
 
loop_
 _geom_hbond_atom_site_label_D 
 _geom_hbond_atom_site_label_H 
 _geom_hbond_atom_site_label_A 
 _geom_hbond_distance_DH 
 _geom_hbond_distance_HA 
 _geom_hbond_distance_DA 
 _geom_hbond_angle_DHA 
 _geom_hbond_site_symmetry_A 
 _geom_hbond_publ_flag
C1 H1A Cl3  0.93 2.86 3.496(5) 127.0 . yes
C2 H2A Cl4  0.93 2.98 3.697(5) 134.8 3_465 yes
C10 H10A Cl2  0.93 2.84 3.489(5) 127.4 . yes
C19 H19A Cl1  0.93 2.64 3.566(6) 172.3 1_565 yes
C20 H20A Cl2  0.93 2.87 3.663(7) 143.9 1_565 yes
C23 H23C Cl3  0.93 2.76 3.600(7) 150.6 . yes
C24 H23B Cl4  0.97 2.77 3.512(8) 133.9 3_465 yes
C25 H25C^b Cl4  0.97 2.86 3.629(9) 136.4 3_465 yes
 
_refine_diff_density_max    0.230
_refine_diff_density_min   -0.399
_refine_diff_density_rms    0.047

_shelx_res_file
;
TITL l_a.res in Pca2(1)
    x.res
    created by SHELXL-2018/3 at 09:29:08 on 27-Apr-2023
REM Old TITL L in Pbcm
REM SHELXT solution in Pca2(1): R1 0.086, Rweak 0.003, Alpha 0.009
REM <I/s> 0.277 for 322 systematic absences, Orientation a'=b, b'=a, c'=-c
REM Flack x = -0.018 ( 0.007 ) from 1819 Parsons' quotients
REM Formula found by SHELXT: C21 N6 Cl4 In
CELL 1.54178 12.7296 11.8279 20.5592 90 90 90
ZERR 4 0.0001 0.0002 0.0003 0 0 0
LATT -1
SYMM -X,-Y,0.5+Z
SYMM 0.5+X,-Y,+Z
SYMM 0.5-X,+Y,0.5+Z
SFAC C H Cl In N
UNIT 108 152 16 4 12

l.s. 31
PLAN  47
CONF
BOND $H
TWIN
list 4
fmap 2 53
size 0.10 0.05 0.05
temp 19.85
htab
acta
simu 0.04 0.08 3.8 c24 > c27b
BOND $H
dfix 1.55 0.02 c24 c25 c25 c26 c25 c26b c26b c27b c26 c27
eadp c12 c12b
eadp c13 c13b
eadp c14 c14b
eadp c17 c17b
eadp c18 c18b
eadp c16 c16b
sadi 0.01 c11 c12 c11 c13 c11 c14 c11 c12b c11 c13b c11 c14b
sadi 0.01 c12 c13 c12 c14 c13 c14 c12b c13b c12b c14b c13b c14b
sadi 0.01 c15 c16 c15 c17 c15 c18 c15 c16b c15 c17b c15 c18b
sadi 0.01 c16 c17 c16 c18 c17 c18 c16b c17b c16b c18b c17b c18b
rem simu 0.02 0.04 3.8 c12 > c14b
rem simu 0.02 0.04 3.8 c16 > c18b
HTAB C1 Cl3
EQIV $1 x-1/2, -y+1, z
HTAB C2 Cl4_$1
HTAB C10 Cl2
EQIV $2 x, y+1, z
HTAB C19 Cl1_$2
HTAB C20 Cl2_$2
HTAB C23 Cl3
HTAB C24 Cl4_$1
HTAB C25 Cl4_$1

WGHT    0.027800    0.697700
BASF  -0.02760
FVAR       0.30591   0.61424   0.78404   0.77157
IN1   4    0.220410    0.248896    0.624748    11.00000    0.04270    0.03447 =
         0.03394   -0.00005    0.00277    0.00172
CL1   3    0.083858    0.095468    0.624623    11.00000    0.05349    0.04403 =
         0.06820   -0.00317    0.00143   -0.00794
CL2   3    0.337276    0.154078    0.701693    11.00000    0.06737    0.05847 =
         0.04941    0.00677   -0.01340    0.00488
CL3   3    0.126308    0.373428    0.699534    11.00000    0.06680    0.04881 =
         0.05392   -0.01203    0.01882   -0.00196
CL4   3    0.348089    0.402799    0.595890    11.00000    0.05609    0.04925 =
         0.07739    0.00149    0.01469   -0.01025
N1    5    0.133225    0.312164    0.533203    11.00000    0.04502    0.04761 =
         0.03556    0.00372   -0.00085    0.00887
N2    5    0.289389    0.158531    0.534935    11.00000    0.04536    0.04250 =
         0.03146   -0.00117    0.00332    0.00546
C1    1    0.053766    0.384060    0.535634    11.00000    0.05176    0.05860 =
         0.04571    0.00139    0.00747    0.01910
AFIX  43
H1A   2    0.027227    0.404397    0.576123    11.00000   -1.20000
AFIX   0
C2    1    0.008795    0.429934    0.481096    11.00000    0.05201    0.05607 =
         0.06004    0.00541    0.00059    0.02517
AFIX  43
H2A   2   -0.047163    0.480028    0.484997    11.00000   -1.20000
AFIX   0
C3    1    0.047033    0.401389    0.420019    11.00000    0.05000    0.03915 =
         0.04893    0.00711   -0.00320    0.00917
C4    1    0.130064    0.324597    0.417870    11.00000    0.05118    0.04131 =
         0.03957    0.00463    0.00043    0.00773
AFIX  43
H4A   2    0.158282    0.303245    0.377994    11.00000   -1.20000
AFIX   0
C5    1    0.170913    0.279751    0.475107    11.00000    0.04121    0.03750 =
         0.03923    0.00112    0.00194    0.00513
C6    1    0.256636    0.194012    0.475696    11.00000    0.04054    0.03855 =
         0.04087    0.00074   -0.00036    0.00400
C7    1    0.299440    0.149002    0.419693    11.00000    0.04881    0.04828 =
         0.03175    0.00206    0.00258    0.00904
AFIX  43
H7A   2    0.275555    0.173732    0.379381    11.00000   -1.20000
AFIX   0
C8    1    0.378345    0.066603    0.422729    11.00000    0.04692    0.04587 =
         0.04695   -0.00172    0.00426    0.00790
C9    1    0.407535    0.030314    0.484404    11.00000    0.04849    0.05181 =
         0.04945    0.00195    0.00113    0.01713
AFIX  43
H9A   2    0.457578   -0.026373    0.489152    11.00000   -1.20000
AFIX   0
C10   1    0.362197    0.078481    0.538377    11.00000    0.04713    0.05053 =
         0.04096    0.00411   -0.00455    0.01368
AFIX  43
H10A  2    0.383559    0.053801    0.579239    11.00000   -1.20000
AFIX   0
C11   1    0.000646    0.454006    0.358367    11.00000    0.06888    0.05441 =
         0.04767    0.01106   -0.00722    0.01578
PART   1
C12   1   -0.117008    0.435336    0.356473    31.00000    0.06903    0.16269 =
         0.09823    0.05145   -0.01901    0.01327
AFIX 137
H12A  2   -0.131623    0.355803    0.358682    31.00000   -1.50000
H12B  2   -0.144896    0.465546    0.316722    31.00000   -1.50000
H12C  2   -0.149088    0.472823    0.392814    31.00000   -1.50000
AFIX   0
C13   1    0.023414    0.580276    0.359228    31.00000    0.16526    0.05557 =
         0.08687    0.02012   -0.03674    0.00397
AFIX 137
H13A  2    0.097953    0.592233    0.360975    31.00000   -1.50000
H13B  2   -0.008959    0.613826    0.396725    31.00000   -1.50000
H13C  2   -0.004385    0.614441    0.320527    31.00000   -1.50000
AFIX   0
C14   1    0.047789    0.405094    0.295426    31.00000    0.13632    0.08576 =
         0.04912    0.01418   -0.01146    0.03481
AFIX 137
H14A  2    0.042088    0.324170    0.296088    31.00000   -1.50000
H14B  2    0.120432    0.426225    0.292335    31.00000   -1.50000
H14C  2    0.010250    0.434381    0.258599    31.00000   -1.50000
AFIX   0
PART   2
C12B  1   -0.050801    0.364297    0.315872   -31.00000    0.06903    0.16269 =
         0.09823    0.05145   -0.01901    0.01327
AFIX 137
H12D  2   -0.106040    0.327921    0.339802   -31.00000   -1.50000
H12E  2    0.000721    0.309164    0.303357   -31.00000   -1.50000
H12F  2   -0.079524    0.399240    0.277663   -31.00000   -1.50000
AFIX   0
C13B  1   -0.083473    0.542928    0.374651   -31.00000    0.16526    0.05557 =
         0.08687    0.02012   -0.03674    0.00397
AFIX 137
H13D  2   -0.053614    0.599910    0.402290   -31.00000   -1.50000
H13E  2   -0.141116    0.507164    0.396632   -31.00000   -1.50000
H13F  2   -0.108199    0.577222    0.335195   -31.00000   -1.50000
AFIX   0
C14B  1    0.087002    0.512232    0.319935   -31.00000    0.13632    0.08576 =
         0.04912    0.01418   -0.01146    0.03481
AFIX 137
H14D  2    0.110096    0.463467    0.285456   -31.00000   -1.50000
H14E  2    0.145025    0.528647    0.348229   -31.00000   -1.50000
H14F  2    0.060467    0.581382    0.301831   -31.00000   -1.50000
AFIX   0
PART   0
C15   1    0.425832    0.017518    0.360432    11.00000    0.07410    0.06141 =
         0.04277   -0.00708    0.01286    0.02460
PART   1
C16   1    0.462997    0.112974    0.316829    31.00000    0.16534    0.09619 =
         0.09266    0.02038    0.08045    0.02876
AFIX 137
H16A  2    0.407760    0.167596    0.312014    31.00000   -1.50000
H16B  2    0.481415    0.083184    0.274918    31.00000   -1.50000
H16C  2    0.523329    0.148538    0.335968    31.00000   -1.50000
AFIX   0
C17   1    0.337264   -0.046917    0.323933    31.00000    0.10483    0.12408 =
         0.07464   -0.05154   -0.00534    0.02058
AFIX 137
H17A  2    0.308772   -0.104391    0.351786    31.00000   -1.50000
H17B  2    0.365592   -0.081324    0.285450    31.00000   -1.50000
H17C  2    0.282716    0.005159    0.312014    31.00000   -1.50000
AFIX   0
C18   1    0.513861   -0.065308    0.373997    31.00000    0.11030    0.10519 =
         0.07032   -0.01543    0.01508    0.06706
AFIX 137
H18A  2    0.487905   -0.125942    0.400553    31.00000   -1.50000
H18B  2    0.569787   -0.027208    0.396377    31.00000   -1.50000
H18C  2    0.539699   -0.095282    0.333660    31.00000   -1.50000
AFIX   0
PART   2
C16B  1    0.389788    0.075485    0.298358   -31.00000    0.16534    0.09619 =
         0.09266    0.02038    0.08045    0.02876
AFIX 137
H16D  2    0.391590    0.155966    0.304298   -31.00000   -1.50000
H16E  2    0.319366    0.052265    0.288323   -31.00000   -1.50000
H16F  2    0.435638    0.054845    0.263238   -31.00000   -1.50000
AFIX   0
C17B  1    0.402020   -0.108457    0.357008   -31.00000    0.10483    0.12408 =
         0.07464   -0.05154   -0.00534    0.02058
AFIX 137
H17D  2    0.437308   -0.146689    0.391925   -31.00000   -1.50000
H17E  2    0.426097   -0.138012    0.316154   -31.00000   -1.50000
H17F  2    0.327638   -0.120121    0.360785   -31.00000   -1.50000
AFIX   0
C18B  1    0.544362    0.034490    0.368440   -31.00000    0.11030    0.10519 =
         0.07032   -0.01543    0.01508    0.06706
AFIX 137
H18D  2    0.558867    0.113130    0.375710   -31.00000   -1.50000
H18E  2    0.579742    0.009821    0.329723   -31.00000   -1.50000
H18F  2    0.568798   -0.008840    0.404910   -31.00000   -1.50000
AFIX   0
PART   0
N3    5    0.179912    0.748719    0.651383    11.00000    0.05167    0.10772 =
         0.07930   -0.01129    0.01279   -0.01660
C19   1    0.228864    0.847596    0.665708    11.00000    0.07570    0.05123 =
         0.08890   -0.00639   -0.00287    0.02197
AFIX  43
H19A  2    0.195845    0.916267    0.657493    11.00000   -1.20000
AFIX   0
C20   1    0.325499    0.845149    0.691872    11.00000    0.07666    0.05729 =
         0.08553   -0.00503   -0.01261   -0.00736
AFIX  43
H20A  2    0.359488    0.912599    0.701747    11.00000   -1.20000
AFIX   0
C21   1    0.372934    0.747491    0.703766    11.00000    0.08224    0.09541 =
         0.08570   -0.00953   -0.01043    0.02631
AFIX  43
H21A  2    0.440255    0.747320    0.721338    11.00000   -1.20000
AFIX   0
C22   1    0.326065    0.650826    0.691050    11.00000    0.19024    0.06155 =
         0.09040   -0.01413   -0.04813    0.04031
AFIX  43
H22A  2    0.360079    0.582895    0.699729    11.00000   -1.20000
AFIX   0
C23   1    0.229684    0.650559    0.665691    11.00000    0.16507    0.04950 =
         0.08497   -0.00428    0.00870   -0.03931
AFIX  43
H23C  2    0.196160    0.582088    0.657714    11.00000   -1.20000
AFIX   0
C24   1    0.081626    0.750985    0.617086    11.00000    0.04514    0.27912 =
         0.13908   -0.08200   -0.00383   -0.01995
AFIX  23
H23A  2    0.048653    0.823914    0.624077    11.00000   -1.20000
H23B  2    0.035762    0.693743    0.635392    11.00000   -1.20000
AFIX   0
C25   1    0.091183    0.730985    0.545109    11.00000    0.07628    0.17136 =
         0.12518    0.00896   -0.02097   -0.01757
AFIX  23
PART   1
H25A  2    0.022130    0.741848    0.526163    21.00000   -1.20000
H25B  2    0.109529    0.652131    0.538863    21.00000   -1.20000
AFIX  23
PART   2
H25C  2    0.036220    0.677081    0.534803   -21.00000   -1.20000
H25D  2    0.070054    0.801660    0.525068   -21.00000   -1.20000
AFIX   0
PART   1
C26   1    0.168082    0.801080    0.506122    21.00000    0.10498    0.18347 =
         0.10812   -0.00019   -0.00918    0.00265
AFIX  23
H26A  2    0.141883    0.808953    0.462049    21.00000   -1.20000
H26B  2    0.172309    0.876093    0.525009    21.00000   -1.20000
AFIX   0
C27   1    0.275293    0.751033    0.503923    21.00000    0.13552    0.16607 =
         0.13578    0.01839    0.03968   -0.02263
AFIX 137
H27A  2    0.311965    0.778982    0.466423    21.00000   -1.50000
H27B  2    0.269990    0.670191    0.501374    21.00000   -1.50000
H27C  2    0.313080    0.771644    0.542555    21.00000   -1.50000
AFIX   0
PART   2
C26B  1    0.182797    0.693353    0.507786   -21.00000    0.09103    0.21814 =
         0.12733   -0.03511   -0.01184    0.00626
AFIX  23
H26C  2    0.173292    0.616866    0.491815   -21.00000   -1.20000
H26D  2    0.246234    0.696562    0.533860   -21.00000   -1.20000
AFIX   0
C27B  1    0.187125    0.779457    0.450890   -21.00000    0.15878    0.25347 =
         0.12249    0.01590   -0.00162   -0.03544
AFIX 137
H27D  2    0.252085    0.770644    0.427719   -21.00000   -1.50000
H27E  2    0.182596    0.854892    0.467892   -21.00000   -1.50000
H27F  2    0.129370    0.766098    0.421864   -21.00000   -1.50000
PART   0

AFIX   0
HKLF 4


REM  l_a.res in Pca2(1)
REM wR2 = 0.0649, GooF = S = 1.058, Restrained GooF = 1.062 for all data
REM R1 = 0.0254 for 4812 Fo > 4sig(Fo) and 0.0296 for all 5348 data
REM 370 parameters refined using 156 restraints

END

WGHT      0.0278      0.6971

REM Instructions for potential hydrogen bonds
HTAB C1 Cl3
HTAB C2 Cl4_$1
HTAB C10 Cl2
HTAB C19 Cl1_$2
HTAB C20 Cl2_$2
HTAB C23 Cl3
HTAB C24 Cl4_$1
HTAB C25 Cl4_$1

REM Highest difference peak  0.230,  deepest hole -0.399,  1-sigma level  0.047
Q1    1   0.0566  0.1667  0.6218  11.00000  0.05    0.23
Q2    1   0.1424  0.1855  0.6189  11.00000  0.05    0.22
Q3    1   0.2387  0.3420  0.6209  11.00000  0.05    0.22
Q4    1   0.0843  0.4024  0.6233  11.00000  0.05    0.21
Q5    1   0.2763  0.2348  0.6217  11.00000  0.05    0.20
Q6    1   0.2921  0.1227  0.6805  11.00000  0.05    0.20
Q7    1   0.0828  0.5859  0.6219  11.00000  0.05    0.19
Q8    1   0.2017  0.4210  0.6637  11.00000  0.05    0.19
Q9    1   0.1431  0.3100  0.6258  11.00000  0.05    0.19
Q10   1   0.3468  0.0979  0.5983  11.00000  0.05    0.18
Q11   1   0.1214  0.1251  0.6957  11.00000  0.05    0.17
Q12   1   0.0176  0.7564  0.6248  11.00000  0.05    0.17
Q13   1   0.0899  0.6509  0.4199  11.00000  0.05    0.17
Q14   1   0.4161  0.3848  0.5868  11.00000  0.05    0.17
Q15   1   0.1612  0.3037  0.5591  11.00000  0.05    0.16
Q16   1   0.1337  0.5601  0.5840  11.00000  0.05    0.16
Q17   1   0.3199  0.3397  0.7007  11.00000  0.05    0.16
Q18   1   0.0932  0.6469  0.5641  11.00000  0.05    0.16
Q19   1   0.1328  0.3839  0.6792  11.00000  0.05    0.16
Q20   1  -0.0718  0.5776  0.3830  11.00000  0.05    0.16
Q21   1   0.0135  0.0216  0.6228  11.00000  0.05    0.16
Q22   1   0.2738  0.3901  0.5774  11.00000  0.05    0.15
Q23   1   0.6223 -0.0514  0.4400  11.00000  0.05    0.15
Q24   1   0.0230  0.7602  0.6782  11.00000  0.05    0.15
Q25   1   0.1032  0.3158  0.6996  11.00000  0.05    0.15
Q26   1   0.3986  0.2957  0.6194  11.00000  0.05    0.15
Q27   1   0.1958  0.7859  0.5009  11.00000  0.05    0.15
Q28   1   0.4488  0.6189  0.6734  11.00000  0.05    0.14
Q29   1   0.0178  0.6441  0.4365  11.00000  0.05    0.14
Q30   1   0.4220  0.4656  0.5983  11.00000  0.05    0.14
Q31   1  -0.1395  0.5452  0.4365  11.00000  0.05    0.14
Q32   1   0.0580  0.2487  0.5655  11.00000  0.05    0.14
Q33   1   0.5448  0.1268  0.4216  11.00000  0.05    0.14
Q34   1   0.3923  0.3806  0.6172  11.00000  0.05    0.14
Q35   1   0.1577  0.0826  0.6361  11.00000  0.05    0.14
Q36   1   0.2184  0.4062  0.6968  11.00000  0.05    0.14
Q37   1   0.2699  0.5471  0.5532  11.00000  0.05    0.14
Q38   1   0.4621  0.8030  0.5413  11.00000  0.05    0.14
Q39   1   0.2717  0.5406  0.6974  11.00000  0.05    0.14
Q40   1  -0.0242  0.7154  0.6946  11.00000  0.05    0.14
Q41   1   0.5970 -0.0242  0.3743  11.00000  0.05    0.14
Q42   1   0.1745  0.2184  0.4779  11.00000  0.05    0.13
Q43   1  -0.0004  0.4657  0.6215  11.00000  0.05    0.13
Q44   1   0.0895  0.7852  0.5872  11.00000  0.05    0.13
Q45   1   0.6030 -0.0227  0.3255  11.00000  0.05    0.13
Q46   1   0.2878  0.2274  0.2801  11.00000  0.05    0.13
Q47   1   0.1227  0.1242  0.5826  11.00000  0.05    0.13
;
_shelx_res_checksum   84558

_shelx_hkl_file
;
   0   0 -23    0.67    1.90
   0   0 -22  223.15    9.91
   0   0 -21    1.99    2.23
   0   0 -20  259.14   11.52
   0   0 -19   -0.94    2.30
   0   0 -18  343.89   22.15
   0   0 -18  359.55   14.92
   0   0 -17   -1.30    4.64
   0   0 -17   -0.29    2.10
   0   0 -16  635.81   30.92
   0   0 -16  591.04   22.75
   0   0 -15   -0.27    1.92
   0   0 -15    2.28    4.47
   0   0 -14 2618.69   97.26
   0   0 -13    2.86    4.53
   0   0 -12 4100.39  144.89
   0   0 -11    1.56    3.68
   0   0 -10 3612.77  127.31
   0   0  -9    0.63    2.92
   0   0  -8 1133.28   42.96
   0   0  -7   -1.85    2.84
   0   0  -6 1661.53   59.21
   0   0  -5   -0.65    2.61
   0   0  -4 6969.26  234.04
   0   0  -3   -0.36    1.21
   0   0  -2 8237.33  274.75
   0   0  -1    0.07    0.31
   0   0   1    0.76    0.29
   0   0   2 7622.82  254.14
   0   0   3    0.87    0.85
   0   0   4 7613.93  254.81
   0   0   5    2.19    1.76
   0   0   6 2544.91   87.61
   0   0   7    8.19    2.59
   0   0   8 1007.84   37.76
   0   0   9    0.98    2.26
   0   0  10 3225.74  113.00
   0   0  11    3.22    3.06
   0   0  12 3637.02  128.21
   0   0  13    2.46    3.42
   0   0  14 2681.52   98.24
   0   0  15    2.05    3.82
   0   0  16  388.15   22.10
   0   0  17   -2.39    4.22
   0   0  18  629.67   31.84
   0   0  20  251.77   11.28
   0   0  21   -1.14    2.50
   0   0  22  210.69    9.60
   0   0  23   -1.83    1.99
   0   0  24  298.66   11.83
   0   0  25    0.13    1.36
   0  -1 -24    6.70    1.81
   0  -1 -23   -1.09    1.81
   0  -1 -22   11.30    2.59
   0   1 -22    5.54    2.34
   0  -1 -21   -0.87    2.46
   0   1 -21    1.67    2.30
   0   1 -20   33.80    3.71
   0  -1 -20   31.59    3.68
   0   1 -19    1.23    2.21
   0  -1 -19    0.31    2.32
   0  -1 -18    2.52    2.43
   0   1 -18   -2.61    5.34
   0  -1 -18   -5.45    6.10
   0   1 -18    1.52    2.34
   0   1 -17   -0.87    3.24
   0  -1 -17    2.66    5.63
   0   1 -17   -2.55    5.09
   0   1 -17    0.29    2.08
   0  -1 -17   -0.92    2.14
   0  -1 -16   68.86    9.71
   0   1 -16   78.15    9.71
   0  -1 -16   71.76    4.96
   0   1 -16   71.61    4.96
   0   1 -15    1.79    2.01
   0  -1 -15   -0.51    1.94
   0  -1 -15   -1.16    4.82
   0   1 -15    1.12    4.06
   0  -1 -14   79.58    9.24
   0   1 -14   60.40    8.19
   0   1 -13   -3.73    4.98
   0  -1 -13   -0.96    4.89
   0   1 -12  146.81   11.28
   0  -1 -12  151.70   11.54
   0   1 -11    2.30    3.71
   0  -1 -11    0.78    4.38
   0   1 -10  236.34   13.82
   0  -1 -10  255.05   14.31
   0  -1  -9    4.35    3.39
   0   1  -9   -0.60    3.13
   0   1  -8  181.12   10.54
   0  -1  -8  186.35   10.74
   0   1  -7    0.47    2.63
   0  -1  -7   -0.94    2.81
   0  -1  -6  212.00   10.76
   0   1  -6  218.66   10.90
   0   1  -5   -1.30    1.92
   0  -1  -5    2.90    2.66
   0   1  -5   -0.96    2.50
   0  -1  -4   67.47    4.42
   0   1  -4   63.28    4.29
   0   1  -4   53.25    3.64
   0  -1  -3    0.18    1.30
   0   1  -3    0.18    1.32
   0   1  -3    0.83    1.12
   0  -1  -2    6.03    1.12
   0   1  -2    6.23    1.14
   0   1  -2    7.35    1.14
   0   1  -1   -0.31    0.40
   0  -1  -1   -0.07    0.42
   0   1  -1    0.31    0.60
   0   1   0   13.20    1.21
   0   1   1    0.29    0.58
   0  -1   2    8.33    0.98
   0   1   2    6.56    1.07
   0   1   3    0.33    1.12
   0  -1   3    0.87    0.92
   0   1   4   61.63    3.91
   0  -1   4   60.00    3.57
   0   1   5   -1.27    1.96
   0  -1   6  206.94   10.07
   0   1   6  215.60    9.91
   0   1   7   -0.74    2.14
   0  -1   7   -1.56    2.32
   0   1   8  180.61    9.82
   0  -1   8  202.98   10.38
   0   1   9   -1.47    2.39
   0  -1   9   -2.57    2.52
   0  -1  10  260.86   13.66
   0   1  10  237.30   13.02
   0  -1  11   -0.67    2.92
   0   1  11   -1.30    2.75
   0  -1  12  136.78   10.36
   0   1  12  155.29   10.54
   0   1  13   -1.65    3.22
   0  -1  13   -0.85    3.48
   0  -1  14   62.67    7.99
   0   1  14   58.32    7.32
   0  -1  15    2.10    3.73
   0   1  15    3.01    3.39
   0   1  16   72.54    9.09
   0  -1  16   67.54    8.91
   0   1  17    1.18    4.09
   0  -1  17   -2.46    4.38
   0  -1  18    1.30    4.80
   0   1  18   -3.75    4.98
   0   1  20   35.55    3.73
   0  -1  20   44.12    4.06
   0  -1  21    0.58    2.46
   0   1  21   -1.94    2.46
   0  -1  22    4.22    2.48
   0   1  22    6.25    2.32
   0   1  23   -3.04    1.96
   0  -1  23   -1.83    2.08
   0   1  24    7.10    1.92
   0  -1  24    6.56    2.03
   0  -1  25   -1.12    1.30
   0   1  25   -1.85    1.30
   0  -2 -25   -0.36    1.05
   0  -2 -24  155.92    6.88
   0  -2 -23   -1.70    1.90
   0  -2 -22  189.61    8.80
   0   2 -21   -1.09    2.14
   0  -2 -21   -0.85    2.32
   0  -2 -20  264.59   11.66
   0   2 -20  250.97   11.39
   0   2 -19   -1.21    2.19
   0  -2 -19    1.27    2.32
   0  -2 -18  351.31   22.64
   0   2 -18  353.45   21.95
   0   2 -18  363.05   15.36
   0  -2 -18  398.31   15.72
   0   2 -17   -7.35    5.47
   0  -2 -17   -1.32    5.51
   0  -2 -17   -0.92    2.30
   0   2 -17   -0.58    2.21
   0   2 -16  343.38   18.29
   0   2 -16  338.09   14.09
   0  -2 -16  354.43   14.36
   0  -2 -16  346.60   21.73
   0   2 -16  323.31   20.39
   0   2 -15    4.38    4.62
   0  -2 -15    1.16    5.05
   0   2 -15   -0.78    2.88
   0   2 -15    1.81    1.94
   0  -2 -15    2.46    2.23
   0   2 -14 1072.16   44.99
   0  -2 -14 1088.22   45.77
   0   2 -14 1088.11   42.51
   0   2 -14 1084.56   38.00
   0  -2 -14 1043.65   38.09
   0  -2 -13   -1.94    4.69
   0   2 -13    3.66    4.15
   0   2 -12 1335.46   53.36
   0  -2 -12 1402.77   54.19
   0  -2 -11    0.80    3.77
   0   2 -11   -0.76    3.59
   0   2 -10 2013.58   72.77
   0  -2 -10 1960.03   72.97
   0   2  -9   -1.21    3.15
   0  -2  -9   -0.63    3.10
   0   2  -8  835.78   32.93
   0  -2  -8  841.36   33.18
   0  -2  -7    0.47    2.66
   0   2  -7   -0.92    2.46
   0   2  -7    0.40    2.10
   0  -2  -6 1437.11   52.43
   0   2  -6 1506.15   52.34
   0   2  -6 1428.61   51.85
   0   2  -5    1.21    1.81
   0   2  -5    0.25    1.47
   0  -2  -5    1.94    2.39
   0   2  -5    1.90    2.34
   0   2  -4 1057.07   37.62
   0  -2  -4 1071.29   37.60
   0   2  -4 1071.83   37.58
   0   2  -4 1022.82   37.06
   0   2  -3   -1.12    1.56
   0   2  -3   -0.71    1.27
   0  -2  -3    0.94    1.52
   0   2  -3   -0.92    1.56
   0   2  -2 9036.20  323.06
   0  -2  -2 9773.69  322.28
   0   2  -2 9999.00  322.28
   0   2  -2 9598.88  322.71
   0   2  -1   -0.20    0.49
   0  -2  -1    0.36    0.49
   0   2  -1    0.40    1.38
   0   2   0 3572.11  120.70
   0   2   1    1.14    1.23
   0   2   2 9750.45  323.15
   0  -2   2 9611.19  322.50
   0   2   3    1.12    1.63
   0  -2   3    0.98    1.32
   0   2   4 1734.95   59.73
   0  -2   4 1703.66   58.90
   0   2   5    0.89    2.01
   0  -2   5   -0.45    1.56
   0  -2   6 1570.64   54.79
   0   2   6 1565.86   55.62
   0   2   7    3.59    2.23
   0  -2   8 1100.81   40.88
   0   2   8 1060.42   40.35
   0   2   9    0.51    2.48
   0  -2   9    0.58    2.88
   0  -2  10 1977.07   71.18
   0   2  10 1909.82   70.38
   0   2  11    2.68    2.95
   0  -2  11   -2.90    3.26
   0  -2  12 1406.86   55.11
   0   2  12 1434.90   54.68
   0   2  13    7.61    3.46
   0  -2  13    3.64    4.20
   0  -2  14  967.25   41.91
   0   2  14  993.75   41.46
   0   2  15    1.03    3.77
   0  -2  15   -1.09    4.51
   0  -2  16  406.06   23.78
   0   2  16  466.43   24.34
   0  -2  17   -1.27    4.73
   0   2  17    2.37    4.20
   0  -2  18  330.32   21.17
   0   2  18  323.55   20.50
   0   2  20  244.89   10.99
   0  -2  20  256.24   11.34
   0  -2  21    1.41    2.52
   0   2  21   -1.54    2.23
   0   2  22  147.25    7.17
   0  -2  22  144.15    7.30
   0  -2  23    2.63    2.03
   0   2  23    0.20    1.74
   0   2  24  164.22    6.99
   0  -2  24  158.73    7.12
   0   2  25   -0.56    1.03
   0  -2  25   -1.47    1.18
   0  -3 -25   -0.54    0.98
   0  -3 -24   -1.25    1.38
   0  -3 -23   -1.00    1.72
   0  -3 -22    2.68    2.19
   0  -3 -21    1.12    2.28
   0  -3 -20    3.08    2.48
   0  -3 -19    0.31    2.41
   0   3 -19   -0.29    2.14
   0  -3 -18    4.22    2.41
   0   3 -18    0.89    2.19
   0  -3 -17    0.31    2.48
   0   3 -17   -0.58    2.19
   0   3 -17    1.16    3.77
   0  -3 -17    6.48    4.60
   0   3 -16    4.49    5.45
   0  -3 -16    7.50    5.31
   0   3 -16   14.27    2.55
   0   3 -16   18.60    4.24
   0  -3 -16   19.94    3.08
   0   3 -15   -1.07    4.18
   0  -3 -15    1.18    5.45
   0   3 -15    0.27    1.83
   0   3 -15   -0.78    2.55
   0  -3 -15    0.29    2.30
   0   3 -14    7.86    4.62
   0   3 -14   14.60    2.32
   0  -3 -14   16.28    2.68
   0   3 -14   10.96    3.62
   0   3 -13   -4.49    3.95
   0  -3 -13   -1.96    4.18
   0   3 -13    1.36    2.59
   0  -3 -12   19.45    4.85
   0   3 -12   26.15    5.09
   0   3 -12   24.29    3.97
   0  -3 -11    0.78    3.53
   0   3 -11   -0.74    3.06
   0   3 -11   -4.53    2.88
   0   3 -10    4.60    3.17
   0  -3 -10    6.32    3.48
   0   3 -10    3.57    2.50
   0  -3  -9    0.63    2.86
   0   3  -9    0.58    2.79
   0   3  -9    2.30    2.08
   0   3  -9    0.60    2.90
   0   3  -8   32.53    4.29
   0  -3  -8   33.38    4.44
   0   3  -8   44.32    4.18
   0   3  -8   33.11    4.31
   0   3  -7    2.32    2.55
   0   3  -7    0.36    1.81
   0  -3  -7    1.38    2.63
   0   3  -7   -0.45    2.23
   0   3  -6   20.03    3.19
   0   3  -6   18.69    2.79
   0   3  -6   18.38    3.13
   0  -3  -6   16.23    3.06
   0   3  -5   -0.38    1.94
   0   3  -5   -0.58    1.54
   0  -3  -5   -1.27    2.08
   0   3  -5   -0.31    1.67
   0   3  -4   61.40    4.22
   0   3  -4   64.19    4.11
   0  -3  -4   64.73    4.22
   0   3  -4   59.15    4.67
   0   3  -3    1.59    1.90
   0   3  -3   -1.27    1.61
   0  -3  -3    1.03    1.36
   0   3  -3   -0.16    1.23
   0   3  -2   90.12    5.25
   0   3  -2   88.31    3.91
   0  -3  -2   92.91    4.04
   0   3  -2   89.96    5.74
   0   3  -1    0.74    1.81
   0   3  -1   -0.31    2.34
   0   3   0   31.91    3.62
   0   3   1   -1.34    2.46
   0   3   2   95.85    5.85
   0  -3   3    0.22    1.50
   0   3   3    2.23    2.01
   0  -3   4   66.72    4.35
   0   3   4   68.70    5.05
   0   3   5   -0.38    1.90
   0  -3   5    0.54    1.56
   0   3   6   19.34    3.10
   0  -3   6   18.35    2.59
   0   3   7   -0.92    2.37
   0  -3   7    0.33    1.70
   0   3   8   34.50    4.35
   0   3   9    1.74    2.84
   0  -3  10    4.44    3.89
   0   3  10    7.14    3.24
   0   3  11   -0.71    3.39
   0  -3  11   -2.50    3.95
   0  -3  12   29.27    5.83
   0   3  12   34.50    5.63
   0  -3  13   -1.99    5.00
   0   3  13    0.89    3.62
   0   3  14   12.68    4.51
   0  -3  14   13.04    5.11
   0   3  15   -2.12    4.15
   0  -3  15   -1.18    4.40
   0   3  16   20.45    5.36
   0  -3  16   16.43    5.87
   0   3  17   -1.21    4.18
   0  -3  17   -2.66    4.60
   0   3  19    2.39    2.05
   0  -3  19    0.29    2.32
   0  -3  20    1.16    2.41
   0   3  20    0.25    2.12
   0  -3  21   -1.34    2.12
   0   3  21   -1.85    1.88
   0  -3  22    2.12    2.05
   0   3  22    1.03    1.96
   0   3  23   -1.00    1.54
   0  -3  23    0.98    1.70
   0  -3  24   -1.16    1.41
   0  -4 -24   24.43    2.10
   0  -4 -23    3.66    1.65
   0  -4 -22  220.60    9.62
   0  -4 -21    1.34    2.26
   0  -4 -20  403.96   16.48
   0  -4 -19    1.90    2.55
   0  -4 -18  584.97   22.73
   0  -4 -17   -1.96    2.61
   0  -4 -17    1.21    4.42
   0   4 -17   -2.12    3.35
   0  -4 -16  469.38   26.28
   0   4 -16  483.47   25.50
   0  -4 -16  518.45   20.03
   0   4 -15    3.01    2.10
   0  -4 -15    1.14    4.38
   0   4 -15    1.00    3.51
   0   4 -15    3.15    3.22
   0  -4 -15    0.31    2.34
   0  -4 -14  174.49   13.93
   0   4 -14  178.09   13.15
   0   4 -14  203.94   12.64
   0   4 -14  195.15    9.09
   0  -4 -14  213.39    9.60
   0  -4 -13    0.98    3.68
   0   4 -13   -0.87    3.44
   0   4 -13    3.55    2.66
   0  -4 -13   -1.12    2.19
   0   4 -13    0.71    1.72
   0   4 -12  573.96   24.83
   0   4 -12  558.20   25.72
   0  -4 -12  539.02   26.37
   0   4 -11   -0.71    2.70
   0  -4 -11    0.78    3.04
   0   4 -11    0.60    2.43
   0   4 -10  719.65   31.73
   0  -4 -10  743.77   31.46
   0   4 -10  792.42   31.37
   0   4 -10  754.01   30.34
   0   4  -9   -0.67    2.86
   0  -4  -9    1.83    3.01
   0   4  -9   -1.12    2.43
   0   4  -9   -1.54    1.88
   0   4  -8 4049.35  139.91
   0  -4  -8 4051.82  139.08
   0   4  -8 4107.65  138.75
   0   4  -8 3909.15  138.30
   0   4  -7    0.56    2.77
   0   4  -7    0.42    1.83
   0   4  -7    2.90    2.12
   0  -4  -7   -0.89    2.08
   0   4  -6 3125.37  109.74
   0   4  -6 3218.32  108.18
   0  -4  -6 3072.97  108.31
   0   4  -6 3178.38  108.71
   0   4  -5   -2.34    2.23
   0   4  -5    1.14    1.96
   0  -4  -5    1.45    1.67
   0   4  -5   -0.27    1.34
   0   4  -4 1263.43   46.08
   0   4  -4 1262.87   43.72
   0  -4  -4 1231.68   43.90
   0   4  -4 1278.74   45.39
   0   4  -3    0.85    2.39
   0   4  -3    2.05    1.83
   0  -4  -3    0.96    1.03
   0   4  -3    0.25    0.80
   0   4  -2  885.15   31.62
   0   4  -2  804.70   32.04
   0   4  -1   -0.85    2.66
   0   4  -1    1.70    1.96
   0   4   0  161.99    8.64
   0   4   0  159.04    9.24
   0   4   1   -0.42    2.75
   0   4   2  537.25   22.39
   0  -4   3    1.59    1.76
   0   4   3   -0.49    2.86
   0   4   3   -1.70    2.41
   0   4   4 1139.80   40.53
   0  -4   4 1039.83   39.01
   0   4   5    0.49    2.46
   0  -4   5   -0.33    1.70
   0   4   6 3414.01  111.42
   0  -4   6 3047.16  109.09
   0   4   7    1.70    2.52
   0  -4   7   -0.36    1.76
   0  -4   8 3779.58  129.55
   0   4   8 3791.57  132.18
   0   4   9    0.67    3.01
   0   4  10 1020.30   41.17
   0   4  11   -1.63    3.82
   0  -4  11    0.94    4.20
   0  -4  12  776.41   34.81
   0   4  12  751.25   33.65
   0   4  13   -3.91    4.06
   0  -4  13   -2.26    4.78
   0  -4  14  241.10   17.55
   0   4  14  277.74   17.17
   0   4  15    5.69    4.38
   0  -4  15    1.27    4.40
   0  -4  16  444.15   25.95
   0   4  16  467.46   25.48
   0   4  17    1.25    3.97
   0  -4  17   -4.15    5.76
   0   4  18  497.98   19.56
   0  -4  18  539.64   20.16
   0  -4  19   -1.96    2.19
   0   4  19   -0.96    1.99
   0   4  20  364.53   14.62
   0  -4  20  387.34   15.18
   0   4  21   -1.38    1.70
   0  -4  21    1.41    2.05
   0  -4  22  239.15    9.96
   0  -4  23   -1.67    1.52
   0  -5 -24    3.84    1.07
   0  -5 -23   -0.16    1.34
   0  -5 -22    5.49    1.99
   0  -5 -21   -1.23    2.10
   0  -5 -20   48.79    4.24
   0  -5 -19   -2.46    2.37
   0  -5 -18   48.50    4.53
   0  -5 -17   -2.34    2.68
   0  -5 -16   24.92    3.48
   0  -5 -15   -2.32    2.81
   0   5 -14    8.69    4.15
   0   5 -14   17.10    4.38
   0  -5 -14   11.88    2.95
   0   5 -13   -1.63    3.19
   0   5 -13   -2.34    2.79
   0  -5 -13   -3.39    2.61
   0  -5 -12   74.51    5.00
   0   5 -12   71.96    7.14
   0  -5 -12   65.35    7.55
   0   5 -12   59.79    6.70
   0  -5 -11    4.62    3.51
   0   5 -11   -0.69    2.90
   0   5 -11   -1.38    2.79
   0   5 -10  439.08   20.43
   0   5 -10  449.06   22.06
   0  -5 -10  417.44   20.34
   0   5 -10  440.57   20.03
   0  -5  -9    4.15    2.48
   0   5  -9    1.59    2.17
   0   5  -9    3.89    3.30
   0   5  -9   -1.23    2.77
   0   5  -8  423.72   19.00
   0   5  -8  422.94   20.14
   0   5  -8  415.90   17.86
   0  -5  -8  386.21   18.11
   0   5  -7    0.74    1.83
   0  -5  -7   -0.85    2.12
   0   5  -7    5.36    3.37
   0   5  -7   -0.54    2.21
   0   5  -6   70.96    6.54
   0   5  -6   62.76    5.60
   0  -5  -6   60.31    4.60
   0   5  -6   62.52    4.38
   0   5  -5   -0.63    1.16
   0   5  -5    4.26    2.50
   0   5  -5   -0.58    2.84
   0   5  -4   47.40    5.11
   0   5  -4   37.31    2.34
   0   5  -4   50.17    4.87
   0   5  -3    0.89    1.96
   0   5  -3    1.09    2.59
   0   5  -2    6.59    2.46
   0   5  -2   10.18    3.17
   0   5  -1   -1.79    2.46
   0   5  -1   -0.54    2.66
   0   5   0  296.87   14.83
   0   5   1   -0.58    2.92
   0   5   2   13.82    3.80
   0  -5   3    2.97    2.19
   0   5   3    0.63    3.01
   0  -5   4   36.42    4.13
   0   5   4   50.77    5.83
   0  -5   5    0.42    1.96
   0   5   5    0.60    3.06
   0   5   6   63.70    6.36
   0  -5   6   52.45    4.80
   0   5   7   -0.69    3.10
   0  -5   7    2.12    1.99
   0   5   8  469.31   22.19
   0   5   9   -0.80    3.19
   0   5  10  430.62   21.81
   0   5  11    0.94    3.48
   0   5  12   92.50    9.29
   0  -5  12   66.27    9.13
   0  -5  13   -3.75    5.40
   0   5  13   -1.07    4.22
   0  -5  14    9.24    4.93
   0   5  14    8.06    4.42
   0   5  15    1.27    1.63
   0   5  15   -1.21    4.96
   0  -5  15   -1.36    5.34
   0   5  16   25.95    2.84
   0   5  16   31.50    6.65
   0  -5  16   26.70    6.94
   0  -5  17   -1.32    2.01
   0   5  17    0.22    1.59
   0   5  18   42.20    3.35
   0  -5  18   39.68    3.68
   0  -5  19   -2.19    2.03
   0  -5  20   30.19    3.04
   0  -6 -23   -0.36    1.05
   0  -6 -22  131.91    6.07
   0  -6 -21    1.94    1.90
   0  -6 -20  215.75    9.69
   0  -6 -19    1.72    2.30
   0  -6 -18  384.44   15.92
   0  -6 -17   -1.65    2.70
   0  -6 -16  417.58   17.28
   0  -6 -15   -2.08    2.63
   0  -6 -14  354.77   15.23
   0   6 -13   -2.50    3.19
   0  -6 -13    0.33    2.46
   0   6 -12  541.52   25.79
   0  -6 -12  569.29   21.95
   0   6 -11   -1.05    3.71
   0   6 -11    0.78    2.90
   0  -6 -11   -1.85    2.34
   0   6 -10  953.63   41.78
   0  -6 -10  969.41   35.77
   0   6 -10 1069.22   40.30
   0   6  -9    2.12    2.63
   0   6  -9    1.81    3.55
   0   6  -8 2370.69   82.35
   0   6  -8 2148.73   83.66
   0   6  -7    1.27    2.63
   0   6  -7    0.80    3.06
   0   6  -6 3341.42  120.93
   0   6  -6 3480.57  119.81
   0   6  -5    2.88    3.17
   0   6  -5    0.58    2.52
   0   6  -4 3564.50  126.93
   0   6  -4 3650.48  125.86
   0   6  -3    1.36    3.26
   0   6  -3   -1.12    2.50
   0   6  -2 2146.67   77.92
   0   6  -2 2142.25   76.83
   0   6  -1   -3.35    3.89
   0   6   0 2521.18   90.85
   0   6   1   -2.14    4.13
   0   6   2 2045.77   75.56
   0  -6   3    0.54    2.46
   0   6   3   -2.99    3.51
   0   6   4 3421.15  116.86
   0  -6   4 3170.30  113.69
   0  -6   5    0.54    2.34
   0   6   5    2.55    3.55
   0   6   6 3474.89  124.55
   0   6   7    1.92    3.97
   0   6   7   -0.83    3.35
   0   6   8 2160.40   80.63
   0   6   9   -4.64    4.02
   0   6  10 1017.57   43.27
   0   6  11    4.22    4.13
   0   6  12  618.01   30.43
   0  -6  12  615.49   31.53
   0   6  13   -1.18    3.86
   0  -6  13   -2.75    4.87
   0   6  14  411.30   23.13
   0  -6  14  338.27   23.09
   0  -6  15    1.43    4.38
   0   6  15    1.27    4.02
   0  -7 -22   -0.27    1.21
   0  -7 -21   -0.71    1.56
   0  -7 -20    1.94    1.90
   0  -7 -19   -2.30    2.30
   0  -7 -18   18.15    3.01
   0  -7 -17    2.52    2.55
   0  -7 -16   24.83    3.66
   0  -7 -15   -0.69    2.81
   0  -7 -14   11.77    3.10
   0  -7 -13   -0.71    2.95
   0  -7 -12   17.15    3.30
   0   7 -12   14.71    4.15
   0   7 -11    0.85    2.95
   0   7 -11    1.16    4.22
   0  -7 -11   -3.39    2.57
   0   7 -10   39.03    5.76
   0   7 -10   48.12    7.35
   0  -7 -10   50.39    4.47
   0   7  -9   -3.13    4.15
   0   7  -9    1.61    3.15
   0  -7  -9   -0.31    2.37
   0   7  -8   23.82    5.49
   0   7  -8   25.74    4.82
   0  -7  -8   22.06    3.30
   0   7  -7   -0.94    3.28
   0   7  -7    1.52    2.55
   0   7  -6   47.20    6.34
   0   7  -6   49.79    5.89
   0   7  -5    3.48    3.62
   0   7  -5   -0.71    2.86
   0   7  -4   18.47    4.42
   0   7  -4   12.62    3.64
   0   7  -3    1.65    3.53
   0   7  -3   -2.08    2.99
   0   7  -2   47.02    6.32
   0   7  -1    3.28    3.84
   0   7   0   49.01    6.63
   0   7   1   -0.85    3.75
   0   7   2   63.17    7.35
   0  -7   3    0.67    2.88
   0   7   3    4.67    3.57
   0  -7   4   14.27    3.93
   0   7   4   20.99    5.25
   0   7   5    4.82    4.09
   0   7   6   35.26    6.61
   0   7   7   -1.09    4.02
   0   7   8   34.05    6.94
   0   7   9   -8.75    5.69
   0   7  10   43.38    7.57
   0   7  11   -1.38    4.49
   0   7  12    1.43    6.07
   0   7  13    1.47    4.67
   0  -7  13  -10.20    5.45
   0  -8 -21    0.25    1.16
   0  -8 -20   51.58    3.39
   0  -8 -19    0.63    1.76
   0  -8 -18  155.16    7.59
   0  -8 -17    0.56    2.39
   0  -8 -16  343.31   14.54
   0  -8 -15   -1.34    2.84
   0  -8 -14  380.82   16.14
   0  -8 -13   -1.09    2.63
   0  -8 -12  540.36   21.66
   0   8 -11   -1.25    3.80
   0  -8 -11    1.45    2.68
   0  -8 -10  567.44   22.84
   0   8 -10  610.24   30.08
   0   8 -10  594.57   27.60
   0   8  -9    2.32    3.68
   0  -8  -9    2.43    2.90
   0   8  -9    0.92    3.24
   0   8  -8  327.68   18.33
   0   8  -8  348.47   20.14
   0  -8  -8  314.29   14.00
   0   8  -7    0.87    3.35
   0   8  -7   -4.35    3.86
   0   8  -6  461.54   23.13
   0   8  -6  488.33   24.67
   0   8  -5    3.06    3.73
   0   8  -4  919.08   39.77
   0   8  -3   -2.92    4.38
   0   8  -2 1964.70   74.93
   0   8  -1   -1.96    4.85
   0   8   0 1114.41   46.38
   0   8   1   -1.99    5.27
   0  -8   2 2029.50   76.58
   0   8   2 2108.94   79.11
   0   8   3   -3.22    4.78
   0   8   4 1010.47   43.94
   0   8   5    1.16    4.26
   0   8   6  493.34   26.41
   0   8   7   -1.23    3.89
   0   8   8  299.37   19.67
   0   8   9    1.32    4.67
   0   8  10  506.87   28.20
   0   8  11    4.29    4.82
   0   8  12  576.75   31.39
   0  -9 -20   13.15    1.52
   0  -9 -19    0.63    1.36
   0  -9 -18   46.22    3.39
   0  -9 -17   -0.69    2.05
   0   9 -17   -0.78    1.25
   0  -9 -16   25.19    3.24
   0  -9 -15    1.50    2.48
   0  -9 -14    2.59    2.92
   0  -9 -13   -0.36    2.79
   0  -9 -12   13.66    3.48
   0  -9 -11   -0.36    2.81
   0  -9 -10   69.13    5.65
   0  -9  -9   -0.74    2.75
   0   9  -9   -4.98    4.53
   0   9  -8  179.11   14.38
   0  -9  -8  177.15    9.38
   0   9  -7   -7.23    5.49
   0   9  -6  134.08   12.19
   0   9  -5   -1.14    3.86
   0   9  -4  107.33   10.70
   0   9  -3    0.22    1.72
   0   9  -3   -1.12    3.77
   0   9  -2   17.77    2.48
   0   9  -2   21.17    5.49
   0   9  -1   -1.34    1.85
   0   9  -1   -3.39    4.51
   0   9   0  131.20   11.54
   0   9   0  114.74    6.01
   0   9   1    0.87    1.52
   0   9   1    1.14    3.82
   0   9   2   12.53    2.17
   0   9   2   16.17    5.36
   0   9   3    0.42    1.72
   0   9   3   -2.37    4.44
   0   9   4  111.86   11.28
   0   9   4  105.52    5.56
   0   9   5   -1.27    1.59
   0   9   5   -1.27    4.02
   0   9   6  118.20   11.90
   0   9   7   -1.36    4.44
   0   9   8  154.67   14.25
   0   9   9    1.43    4.20
   0 -10 -19    0.58    0.87
   0 -10 -18   53.92    3.10
   0 -10 -17   -0.51    1.56
   0  10 -16  136.80    6.01
   0 -10 -16  139.19    6.63
   0 -10 -15   -0.98    2.12
   0  10 -15    0.18    1.43
   0  10 -14  242.77    9.98
   0 -10 -14  234.26   10.65
   0 -10 -13   -0.92    2.57
   0  10 -13    4.24    1.90
   0 -10 -12  251.57   11.52
   0 -10 -11   -2.41    2.81
   0 -10 -10  213.48   10.49
   0 -10  -9   -2.57    2.92
   0 -10  -8   81.45    5.85
   0 -10  -7   -1.85    2.66
   0  10  -7    1.07    2.12
   0  10  -6   57.52    4.24
   0  10  -5   -1.05    2.08
   0  10  -5   -1.23    4.02
   0  10  -4  264.38   11.36
   0  10  -4  268.72   18.02
   0  10  -3    1.50    2.01
   0  10  -3   -1.23    4.49
   0  10  -2  339.65   21.30
   0  10  -2  345.50   13.93
   0  10  -1   -0.71    1.92
   0  10  -1  -10.99    6.83
   0  10   0  404.96   23.82
   0  10   0  418.45   16.17
   0  10   1   -0.22    1.90
   0  10   1   -7.50    6.77
   0  10   2  454.89   25.19
   0  10   2  433.76   16.77
   0  10   3    0.89    1.72
   0  10   3   -5.07    5.16
   0  10   4  361.67   21.97
   0  10   4  360.84   14.22
   0  10   5    1.32    3.71
   0 -11 -17    1.99    1.05
   0 -11 -16    4.53    1.43
   0  11 -15   -0.63    1.18
   0 -11 -15   -2.12    1.56
   0  11 -14   11.57    1.72
   0 -11 -14    5.63    1.99
   0  11 -13    0.36    1.50
   0 -11 -13   -2.17    2.12
   0  11 -12   46.35    3.37
   0 -11 -12   48.14    4.11
   0 -11 -11   -1.18    2.63
   0 -11 -10    6.27    2.84
   0  11  -9   -0.49    1.85
   0 -11  -9    2.32    2.61
   0  11  -8   11.95    2.28
   0 -11  -8    9.29    3.28
   0  11  -7   -0.76    1.99
   0 -11  -7    2.12    2.88
   0  11  -6   50.17    3.89
   0 -11  -6   44.63    4.55
   0  11  -5   -0.76    1.90
   0  11  -4   17.86    2.68
   0  11  -3    0.25    1.88
   0  11  -2   13.66    2.37
   0  11  -1    0.25    1.70
   0  11   0    1.16    1.72
   0  11   1    1.38    1.72
   0  11   2   17.15    2.34
   0  11   3   -0.67    1.72
   0 -12 -15    0.20    0.94
   0  12 -14   86.25    3.80
   0 -12 -14   84.00    4.13
   0  12 -13   -0.60    1.07
   0 -12 -13   -0.83    1.47
   0  12 -12  146.16    6.21
   0 -12 -12  140.20    6.68
   0 -12 -11   -3.30    2.05
   0 -12 -10  285.86   11.92
   0  12  -9   -0.58    1.61
   0 -12  -9    1.07    2.30
   0  12  -8  225.47    9.65
   0 -12  -8  235.11   10.54
   0  12  -7   -0.20    1.76
   0 -12  -7    1.81    2.57
   0  12  -6  305.74   12.33
   0 -12  -6  303.59   13.24
   0 -12  -5    2.26    2.72
   0  12  -5    3.95    1.81
   0  12  -4  404.51   15.65
   0  12  -3   -1.96    1.74
   0  12  -2  368.10   14.38
   0  12  -1    0.42    1.67
   0  12   0  433.68   16.54
   0  12   1   -1.03    1.59
   0  12   2  374.46   14.45
   0  12   8  245.21    9.62
   0 -13 -12   28.56    2.01
   0 -13 -11   -1.76    1.32
   0  13 -10   16.34    1.61
   0 -13 -10   20.65    2.14
   0  13  -9    0.13    1.16
   0 -13  -9   -0.92    1.76
   0  13  -8   20.81    2.05
   0 -13  -8   19.02    2.52
   0  13  -7   -0.60    1.34
   0 -13  -7    0.45    1.96
   0  13  -6   33.69    2.61
   0  13  -6   33.45    2.39
   0  13  -5   -0.49    1.41
   0  13  -5   -0.45    1.18
   0 -13  -5    0.76    2.21
   0  13  -4    7.23    1.67
   0  13  -4    7.48    1.59
   0 -13  -4    5.49    2.50
   0 -13  -3    0.27    2.28
   0  13  -3   -1.03    1.41
   0  13  -2   32.11    2.66
   0  13  -1    0.49    1.36
   0  13   0   56.31    3.44
   0  13   5    1.52    1.27
   0  13   6   34.01    2.41
   0  13   7    0.11    1.05
   0  13   8   14.45    1.41
   0  14  -8  134.55    5.02
   0 -14  -8  115.28    5.27
   0  14  -7    1.74    0.89
   0 -14  -7   -0.13    1.21
   0  14  -6  186.48    7.10
   0 -14  -6  181.73    7.59
   0 -14  -5    2.72    1.52
   0  14  -5    1.61    0.98
   0  14  -4  204.52    7.75
   0 -14  -4  196.11    8.42
   0  14  -3    0.78    0.98
   0 -14  -3   -2.37    1.79
   0  14  -2  167.97    6.70
   0 -14  -2  156.76    7.30
   0 -14  -1   -0.96    1.88
   0  14   0  137.47    5.69
   0 -14   0  126.02    6.27
   0  14   1   -0.13    1.05
   0  14   2  148.10    6.14
   0  14   3   -0.56    1.00
   0  14   4  173.78    6.81
   0  14   5    0.27    0.78
   0  14   6  145.11    5.56
  -1   0 -23   -0.22    1.79
   1   0 -23    0.20    1.65
   1   0 -22   -1.23    2.08
  -1   0 -22   -1.54    2.12
  -1   0 -21    0.29    2.28
   1   0 -21   -0.83    2.17
   1   0 -20    0.87    2.14
  -1   0 -20   -3.08    2.52
   1   0 -19    1.79    2.28
  -1   0 -19   -0.94    2.57
  -1   0 -18   -2.79    6.21
   1   0 -18   -5.14    5.36
   1   0 -18   -1.18    2.26
  -1   0 -18   -1.25    2.46
   1   0 -17   -2.52    5.34
  -1   0 -17    0.92    2.37
   1   0 -17   -1.72    2.28
  -1   0 -16   -1.27    4.87
   1   0 -16   -2.39    4.49
  -1   0 -16   -1.72    2.43
   1   0 -16   -1.63    2.30
   1   0 -15    1.12    4.29
  -1   0 -15   -1.59    1.96
   1   0 -15   -0.51    2.03
   1   0 -14   -5.14    5.09
  -1   0 -14   -7.84    5.00
  -1   0 -13   -1.03    4.69
   1   0 -13   -0.92    3.68
  -1   0 -12    0.94    4.85
   1   0 -12    3.33    3.64
   1   0 -11    0.74    3.24
  -1   0 -11   -1.67    3.89
  -1   0 -10    2.26    4.51
   1   0 -10   -0.65    3.06
  -1   0  -9    0.65    3.44
   1   0  -9   -0.58    2.68
  -1   0  -8    1.67    3.08
   1   0  -8   -2.01    3.06
  -1   0  -7    1.41    2.97
   1   0  -7   -1.30    2.46
   1   0  -6    0.71    2.43
   1   0  -5   -1.50    2.39
   1   0  -4    1.41    1.83
   1   0  -3   -0.18    1.21
   1   0  -2   -0.65    0.76
   1   0  -1    1.05    0.60
   1   0   0    0.18    0.47
  -1   0   1    0.29    0.31
   1   0   1    0.04    0.29
   1   0   2    1.30    0.96
   1   0   2   -0.09    0.60
  -1   0   2   -0.29    0.58
   1   0   3    0.18    1.27
  -1   0   3    0.87    0.94
   1   0   3    0.13    0.92
   1   0   4   -0.56    1.36
  -1   0   4   -1.16    1.41
   1   0   5   -0.25    1.83
  -1   0   5    0.98    1.79
  -1   0   6    0.31    1.94
  -1   0   7    0.36    2.12
  -1   0   8   -0.85    2.12
  -1   0   9   -0.49    2.28
  -1   0  10   -2.88    3.66
  -1   0  11    0.67    3.42
  -1   0  12   -0.76    3.46
  -1   0  13    0.85    3.77
  -1   0  14    0.94    4.02
   1   0  15    4.00    4.15
  -1   0  15   -1.05    4.38
  -1   0  16    2.28    4.67
   1   0  16    1.07    4.24
  -1   0  17    2.43    4.35
   1   0  17   -1.16    4.20
  -1   0  18    1.30    5.34
   1   0  18   -1.21    5.05
   1   0  19   -2.70    2.63
   1   0  20   -0.29    2.63
   1   0  21   -1.41    2.37
  -1   0  22   -1.32    2.41
   1   0  22   -2.30    2.39
   1   0  23    0.67    1.96
  -1   0  23    0.45    2.01
  -1   0  24   -1.50    1.85
   1   0  24   -2.37    1.96
  -1   0  25   -0.56    1.32
   1   0  25    0.13    1.27
   1  -1 -24  191.10    8.04
  -1  -1 -24  190.93    8.11
  -1  -1 -23   11.45    2.26
   1  -1 -23    9.62    2.03
   1   1 -22  208.94    9.29
  -1  -1 -22  198.07    9.33
  -1   1 -22  204.93    9.40
   1  -1 -22  218.08    9.44
  -1   1 -21   37.29    3.64
  -1  -1 -21   30.77    3.55
   1   1 -21   29.99    3.33
  -1   1 -20  305.31   13.02
  -1  -1 -20  292.56   13.04
   1   1 -20  297.03   12.79
   1  -1 -20  306.16   12.97
   1   1 -19   46.24    4.06
  -1  -1 -19   48.27    4.33
   1  -1 -19   50.06    4.26
  -1   1 -19   43.67    4.18
  -1  -1 -18  190.90   16.68
   1   1 -18  200.59   15.88
  -1   1 -18  209.68   17.01
   1  -1 -18  223.17   16.86
  -1   1 -18  184.72   13.98
  -1   1 -18  230.25   10.34
   1   1 -18  219.19   10.11
  -1  -1 -18  220.44   10.36
   1  -1 -18  234.35   10.36
  -1   1 -17   28.74    6.94
   1  -1 -17   30.43    6.83
   1   1 -17   23.20    6.12
  -1  -1 -17   21.84    7.01
  -1   1 -17   24.69    3.24
   1  -1 -17   25.83    3.24
  -1  -1 -17   23.49    3.42
   1   1 -17   27.26    3.30
   1   1 -16  378.68   22.24
  -1   1 -16  374.95   22.75
   1  -1 -16  430.26   23.36
  -1  -1 -16  386.52   23.29
  -1   1 -16  392.28   15.72
   1   1 -16  379.08   15.56
  -1  -1 -16  386.92   15.83
   1  -1 -16  390.09   15.67
   1  -1 -15  146.61   12.68
   1   1 -15  143.03   12.10
  -1  -1 -15  143.46   12.70
  -1   1 -15  121.15   11.83
   1   1 -15  124.46    6.72
  -1  -1 -15  131.44    7.03
  -1   1 -15  142.74    7.03
   1  -1 -15  134.48    6.92
  -1  -1 -14 1775.07   68.64
   1  -1 -14 1739.08   67.97
  -1   1 -14 1693.33   67.77
   1   1 -14 1725.32   67.50
  -1   1 -13  176.17   12.97
  -1  -1 -13  163.42   12.95
   1  -1 -13  133.32   11.48
   1   1 -13  162.86   12.01
  -1  -1 -12 2272.25   86.86
  -1   1 -12 2344.99   86.70
   1  -1 -12 2344.45   85.96
   1   1 -12 2376.16   85.90
   1  -1 -11  132.92   10.20
   1   1 -11  120.15    9.62
  -1  -1 -11  157.39   11.48
  -1   1 -11  137.74   10.70
   1   1 -10 2628.60   93.35
   1  -1 -10 2592.63   93.29
  -1   1 -10 2633.60   94.16
  -1  -1 -10 2589.08   94.34
   1   1  -9  134.68    9.00
   1  -1  -9  124.86    8.89
  -1  -1  -9  148.06   10.16
  -1   1  -9  151.72   10.03
   1  -1  -8 1482.55   55.08
  -1   1  -8 1514.35   55.55
   1   1  -8 1513.88   55.11
  -1  -1  -8 1514.10   55.75
  -1   1  -7    5.09    2.88
  -1  -1  -7   13.84    3.55
   1  -1  -7    5.14    2.66
   1   1  -7    8.91    2.81
   1  -1  -6 2664.26   90.12
   1   1  -6 2535.25   89.94
   1   1  -5  101.21    6.01
   1  -1  -5   92.17    5.87
   1   1  -4 1900.02   64.57
  -1   1  -4 1888.16   64.59
   1  -1  -4 1852.23   64.80
   1   1  -4 1871.28   64.77
   1   1  -3  263.31   10.16
  -1   1  -3  259.12   10.09
   1  -1  -3  247.73   10.25
   1   1  -3  247.97   10.20
   1   1  -2 2804.92   94.96
  -1   1  -2 2869.70   95.61
   1   1  -2 2869.65   95.61
   1  -1  -2 2876.91   95.74
   1   1  -2 2820.11   95.61
  -1   1  -1  143.75    5.92
   1   1  -1  144.55    5.40
   1   1  -1  140.46    5.78
  -1   1  -1  143.28    5.78
   1   1  -1  151.38    5.78
   1  -1  -1  147.07    5.81
  -1   1   0 6033.58  181.70
   1  -1   0 5503.23  181.37
   1   1   0 5658.90  181.39
   1   1   0 5301.16  181.46
  -1   1   1  131.91    5.40
   1   1   1  136.56    5.43
   1  -1   1  132.94    5.65
  -1   1   1  132.74    5.51
   1   1   2 2288.75   78.77
  -1   1   2 2348.14   78.82
   1  -1   2 2375.49   79.17
  -1   1   3  360.66   13.64
   1   1   3  363.12   13.60
   1  -1   3  359.86   13.87
  -1   1   4 1743.88   60.24
   1   1   4 1733.74   60.17
   1  -1   4 1771.79   60.53
  -1   1   5  161.81    7.75
   1   1   5  151.18    7.57
   1  -1   5  161.45    7.90
  -1  -1   6 2152.68   74.22
  -1   1   6 2111.22   73.97
  -1  -1   7   11.21    2.92
  -1   1   7   13.75    2.88
  -1  -1   8 1413.27   51.40
  -1   1   8 1402.57   51.20
  -1  -1   9  114.12    7.81
  -1   1   9  111.08    7.70
  -1  -1  10 2411.28   87.28
  -1   1  10 2475.88   87.15
  -1  -1  11  124.32    9.29
  -1   1  11  111.53    8.69
  -1  -1  12 2316.10   85.02
  -1   1  12 2339.01   84.85
  -1  -1  13  165.23   11.77
  -1   1  13  134.82   10.83
  -1  -1  14 1589.14   63.52
  -1   1  14 1675.33   63.79
  -1  -1  15  117.78   11.21
   1  -1  15  129.43   11.45
  -1   1  15  134.41   11.43
   1  -1  16  355.26   20.56
  -1  -1  16  295.71   19.94
   1   1  16  326.99   19.58
  -1   1  16  359.97   20.56
   1  -1  17   36.93    6.99
  -1   1  17   55.84    8.26
   1   1  17   33.36    6.50
  -1  -1  17   35.43    7.35
  -1  -1  18  321.77   21.52
   1  -1  18  342.69   21.39
  -1   1  18  376.05   22.35
   1   1  18  356.71   21.43
   1  -1  18  348.70   14.54
   1   1  18  345.97   14.42
   1   1  19   56.94    4.47
   1  -1  19   55.75    4.71
   1  -1  20  343.25   14.09
   1   1  20  321.48   13.82
   1  -1  21   23.87    3.33
  -1  -1  21   27.13    3.53
   1   1  21   30.66    3.44
  -1   1  21   21.17    3.13
  -1  -1  22  177.91    8.57
   1  -1  22  179.05    8.60
  -1   1  22  189.23    8.57
   1   1  22  179.47    8.46
   1   1  23    8.31    2.10
  -1  -1  23    8.24    2.34
   1  -1  23    7.19    2.23
  -1   1  23   10.45    2.26
   1  -1  24  201.84    8.53
  -1  -1  24  192.29    8.53
  -1   1  24  198.70    8.48
   1   1  24  212.41    8.51
  -1  -1  25    6.27    1.47
   1   1  25    6.01    1.32
   1  -1  25    5.54    1.32
  -1   1  25    3.01    1.27
  -1  -2 -25   14.29    1.56
   1  -2 -25   12.73    1.56
  -1  -2 -24    3.86    1.63
   1  -2 -24    3.19    1.50
   1  -2 -23   10.99    2.05
  -1  -2 -23   13.89    2.32
  -1  -2 -22    8.42    2.23
   1  -2 -22    7.77    2.37
   1  -2 -21   14.27    2.57
  -1  -2 -21   10.11    2.81
   1   2 -21   10.20    2.55
  -1   2 -21   12.15    2.68
  -1  -2 -20   13.82    2.95
   1  -2 -20   10.43    2.72
  -1   2 -20   10.34    2.61
   1   2 -20   12.35    2.70
   1   2 -19   45.28    3.97
  -1  -2 -19   44.08    4.24
  -1   2 -19   43.87    4.02
   1  -2 -19   48.63    4.15
  -1  -2 -18    2.92    2.55
   1  -2 -18    0.94    2.32
   1   2 -18    1.74    2.19
  -1   2 -18    2.75    2.28
  -1  -2 -17  148.99   14.04
   1  -2 -17  167.19   14.11
  -1   2 -17  129.81   12.84
   1   2 -17  130.71   12.39
  -1   2 -17  135.53   11.32
   1   2 -17  152.21    7.64
  -1   2 -17  151.96    7.73
  -1  -2 -17  142.61    7.84
   1  -2 -17  157.77    7.84
   1  -2 -16   14.56    5.89
   1   2 -16   15.88    5.49
  -1   2 -16   13.22    5.83
  -1  -2 -16   11.70    6.03
  -1   2 -16   14.69    4.22
  -1  -2 -16   20.39    3.04
   1  -2 -16   17.35    2.81
   1   2 -16   21.30    2.81
  -1   2 -16   19.67    2.86
   1  -2 -15   43.07    3.82
   1   2 -15   48.76    3.86
  -1  -2 -15   51.53    4.13
  -1   2 -15   51.80    4.02
  -1  -2 -15   49.97    8.06
   1  -2 -15   44.52    7.50
  -1   2 -15   40.46    7.39
   1   2 -15   49.32    7.44
  -1   2 -15   53.59    6.77
   1   2 -15   53.34    5.78
  -1   2 -14   97.68    8.26
   1   2 -14   79.82    6.81
   1  -2 -14   79.98    9.22
  -1  -2 -14   70.53    9.29
   1   2 -14   86.52    9.09
  -1   2 -14   70.47    9.09
   1   2 -14   75.29    4.62
   1  -2 -14   69.80    4.64
  -1  -2 -14   66.81    4.69
  -1   2 -14   76.05    4.69
   1   2 -13   32.82    4.38
   1   2 -13   39.99    6.23
  -1   2 -13   46.87    6.97
  -1  -2 -13   36.86    6.77
   1  -2 -13   38.23    6.27
   1  -2 -12   98.24    9.22
  -1  -2 -12  101.17    9.91
   1   2 -12   95.68    8.86
  -1   2 -12  118.32    9.89
   1   2 -12  104.16    7.37
  -1   2 -11   77.88    7.93
   1  -2 -11   87.24    8.33
  -1  -2 -11   93.00    9.07
   1   2 -11   86.94    7.88
  -1  -2 -10  153.46   11.30
   1   2 -10  155.74   10.18
   1  -2 -10  162.03   10.49
  -1   2 -10  142.34   10.40
   1  -2  -9  112.93    8.11
   1   2  -9  119.72    8.28
  -1   2  -9  106.48    8.40
  -1  -2  -9  108.40    8.91
   1   2  -8  110.23    7.52
  -1   2  -8  114.05    8.08
   1  -2  -8   94.96    7.23
  -1  -2  -8  117.27    8.35
   1  -2  -7 1314.56   48.47
   1   2  -7 1368.43   48.50
  -1   2  -7 1305.56   48.79
  -1  -2  -7 1238.69   48.90
  -1   2  -7 1356.78   48.34
   1   2  -7 1373.12   48.34
   1   2  -7 1333.56   46.89
  -1  -2  -6   97.31    6.48
   1   2  -6   85.56    5.69
   1  -2  -6   84.27    5.76
  -1   2  -6   89.24    6.21
  -1   2  -6   84.35    5.63
   1   2  -6   78.01    5.56
   1   2  -6   82.55    4.80
   1  -2  -5 2300.38   80.63
   1   2  -5 2398.15   80.67
  -1   2  -5 2365.75   80.72
   1   2  -5 2359.41   80.72
   1   2  -5 2288.17   79.58
  -1   2  -4   84.60    5.14
   1   2  -4   86.86    5.25
   1   2  -4   91.21    4.96
   1  -2  -4   79.49    4.93
   1   2  -4   76.16    4.24
   1   2  -3  869.90   31.75
  -1   2  -3  902.36   31.82
   1  -2  -3  921.16   31.44
   1   2  -3  892.60   31.26
   1   2  -3  862.53   30.92
   1   2  -2   22.31    1.81
   1  -2  -2   20.36    1.81
   1   2  -2   20.50    2.30
  -1   2  -2   23.47    2.39
   1   2  -2   21.99    1.92
  -1   2  -1  615.04   21.66
   1   2  -1  635.94   21.21
  -1   2  -1  596.91   21.70
   1   2  -1  573.92   21.59
   1   2  -1  576.15   20.63
   1  -2  -1  577.47   20.74
  -1   2   0   71.74    4.20
   1   2   0   76.16    4.35
  -1   2   0   76.74    4.38
   1   2   1  604.97   22.44
  -1   2   1  592.74   22.53
   1   2   1  617.68   22.80
  -1   2   1  627.19   22.91
  -1   2   1  663.07   22.73
  -1   2   2   29.23    2.63
   1   2   2   25.14    2.52
   1  -2   2   28.02    2.63
  -1   2   3  958.14   33.83
   1   2   3  965.26   33.74
  -1  -2   3  920.00   32.29
   1  -2   3  991.25   33.92
  -1   2   4   77.84    5.07
   1   2   4   82.03    4.98
   1  -2   4   87.26    5.16
  -1  -2   4   83.04    3.75
  -1   2   5 2281.22   78.75
   1  -2   5 2265.97   78.57
  -1   2   6   94.13    6.03
   1  -2   6   88.66    5.81
  -1   2   7 1411.73   50.44
   1  -2   7 1377.36   50.26
  -1   2   8  116.28    7.50
  -1  -2   8  109.12    7.73
  -1   2   9   80.51    6.81
  -1  -2   9   95.21    7.41
  -1   2  10  161.21   10.34
  -1  -2  10  176.55   11.05
  -1   2  11   92.57    7.88
  -1  -2  11   79.67    7.70
  -1   2  12  106.55    9.15
  -1  -2  12  119.45    9.62
  -1   2  13   35.46    5.87
  -1  -2  13   42.04    6.63
  -1  -2  14   75.60    8.84
  -1   2  14   66.36    7.95
   1  -2  15   34.25    6.59
  -1  -2  15   36.42    6.85
   1   2  15   36.71    6.34
  -1   2  15   36.22    6.56
  -1   2  16   12.64    4.71
  -1  -2  16   20.88    5.94
   1   2  16   12.06    4.76
   1  -2  16   18.49    5.43
  -1   2  17  150.29   13.24
   1   2  17  189.05   14.31
   1  -2  17  164.09   14.09
  -1  -2  17  154.78   14.20
   1   2  18    3.37    2.46
   1  -2  18    1.81    2.52
   1   2  19   38.65    3.82
   1  -2  19   46.55    4.26
   1   2  20   13.11    2.79
   1  -2  20    5.94    2.75
   1  -2  21   10.34    2.72
  -1  -2  21   11.36    2.84
  -1   2  21    9.31    2.55
   1   2  21    8.91    2.43
  -1  -2  22    3.59    2.28
   1  -2  22    7.79    2.30
  -1   2  22    5.81    2.26
   1   2  22    7.06    2.12
  -1   2  23   13.84    2.26
   1  -2  23    9.22    2.21
   1   2  23   11.19    2.08
  -1  -2  23   12.59    2.46
  -1  -2  24    1.21    1.67
  -1   2  24    5.05    1.63
   1   2  24    1.07    1.47
   1  -2  24    3.06    1.65
  -1   2  25   11.05    1.50
   1   2  25   13.26    1.47
   1  -2  25   12.10    1.47
  -1  -2  25   11.41    1.50
   1  -3 -25    1.18    0.98
  -1  -3 -25    0.92    0.98
   1  -3 -25    1.47    0.92
   1  -3 -24   61.89    3.53
  -1  -3 -24   64.75    3.62
   1  -3 -23    1.92    1.65
  -1  -3 -23    2.61    1.72
   1  -3 -22  203.61    9.04
  -1  -3 -22  200.55    9.13
  -1  -3 -21   -0.85    2.48
   1  -3 -21   -1.61    2.37
   1  -3 -20  412.84   16.72
  -1  -3 -20  414.34   16.81
  -1  -3 -19    1.96    2.46
   1  -3 -19    0.63    2.34
  -1   3 -19   -1.21    2.19
   1   3 -19   -1.14    2.10
   1  -3 -18  575.48   21.73
  -1  -3 -18  537.08   21.75
  -1   3 -18  564.16   21.57
   1   3 -18  550.47   21.39
   1   3 -17    4.47    3.89
  -1  -3 -17    4.04    4.69
  -1   3 -17   18.02    5.47
   1  -3 -17   18.60    5.98
  -1   3 -17   12.15    3.91
   1  -3 -17   11.43    2.79
  -1  -3 -17    8.80    2.75
   1   3 -17    8.55    2.57
  -1   3 -17   10.40    2.61
   1  -3 -16  415.72   24.96
  -1  -3 -16  431.69   25.95
   1   3 -16  419.88   24.25
  -1   3 -16  438.01   24.98
  -1   3 -16  477.37   23.73
   1   3 -16  492.04   18.53
  -1   3 -16  479.89   18.60
  -1  -3 -16  489.56   18.93
   1  -3 -16  478.96   18.71
  -1  -3 -15   35.30    6.90
   1   3 -15   35.99    6.36
  -1   3 -15   39.16    7.01
   1  -3 -15   30.32    6.77
  -1   3 -15   35.88    5.67
  -1  -3 -15   25.28    3.35
   1  -3 -15   30.19    3.55
  -1   3 -15   34.52    3.39
   1   3 -15   37.62    3.42
   1   3 -14  625.45   22.69
  -1   3 -14  597.94   22.69
  -1  -3 -14  592.81   22.95
   1  -3 -14  630.45   22.95
  -1  -3 -14  599.46   29.99
   1   3 -14  612.68   28.91
   1  -3 -14  618.06   29.72
  -1   3 -14  552.39   28.40
  -1   3 -14  620.87   27.82
   1   3 -14  589.75   25.90
   1   3 -13   10.11    2.90
  -1   3 -13   12.17    3.64
   1   3 -13   11.61    4.26
   1  -3 -13   16.32    4.91
  -1  -3 -13   16.72    5.67
  -1   3 -13   14.11    5.45
   1   3 -12  730.21   30.88
  -1   3 -12  683.32   30.90
   1  -3 -12  678.48   30.81
  -1  -3 -12  718.38   32.20
   1   3 -12  712.46   28.36
  -1   3 -12  651.46   29.27
  -1   3 -11   28.58    4.47
   1   3 -11   15.36    3.22
   1  -3 -11   23.18    4.85
  -1   3 -11   17.53    5.09
  -1  -3 -11   18.38    5.05
   1  -3 -10  628.08   27.73
  -1  -3 -10  614.08   28.49
   1   3 -10  687.97   27.80
  -1   3 -10  663.94   28.24
  -1   3 -10  655.21   26.99
   1   3 -10  635.32   25.68
  -1  -3  -9    4.82    3.48
   1   3  -9    7.39    3.33
   1  -3  -9   10.70    3.28
  -1   3  -9   10.81    3.37
   1   3  -9    3.59    1.96
  -1   3  -9   10.38    3.19
  -1   3  -8 1907.99   68.37
  -1  -3  -8 1926.56   68.86
   1   3  -8 1922.12   67.72
   1  -3  -8 1821.51   67.79
  -1   3  -8 1880.68   68.03
   1   3  -8 1781.81   67.85
   1   3  -8 1903.01   66.34
  -1   3  -8 1954.30   67.52
  -1   3  -7  108.31    7.37
   1   3  -7  102.42    6.83
   1  -3  -7  110.10    7.06
  -1  -3  -7  107.37    7.57
   1   3  -7  106.57    7.19
  -1   3  -7  104.03    7.12
   1   3  -7   96.39    5.98
  -1   3  -7  105.37    6.79
   1   3  -6 1934.51   65.55
  -1   3  -6 1908.52   66.05
   1  -3  -6 1850.85   65.58
  -1  -3  -6 1874.41   66.31
  -1   3  -6 1836.98   66.20
   1   3  -6 1781.37   66.05
  -1   3  -6 1871.30   65.71
   1   3  -6 1839.11   64.68
   1   3  -5   97.93    6.41
  -1   3  -5   97.55    6.39
   1  -3  -5  107.20    6.12
  -1  -3  -5   97.73    6.27
   1   3  -5  104.85    5.92
  -1   3  -5  112.62    6.41
  -1   3  -5  103.96    6.32
   1   3  -5  102.33    5.65
  -1   3  -4 1359.17   49.75
   1   3  -4 1331.10   49.66
  -1   3  -4 1385.98   48.97
   1   3  -4 1421.48   48.59
   1  -3  -4 1419.74   48.79
  -1  -3  -4 1334.87   49.08
  -1   3  -4 1412.20   49.50
   1   3  -4 1466.12   48.88
   1   3  -3   96.08    5.94
  -1   3  -3  109.61    6.25
   1   3  -3  102.13    4.85
   1  -3  -3  101.28    5.05
   1   3  -3   98.11    5.38
   1   3  -2  196.93   10.03
  -1   3  -2  219.37   10.20
   1  -3  -2  212.92    8.57
   1   3  -2  219.91    8.42
   1   3  -2  238.86    9.51
   1   3  -1   76.54    5.02
  -1   3  -1   68.52    5.00
   1  -3  -1   69.37    3.28
   1   3  -1   74.84    3.33
  -1   3   0   18.84    2.99
  -1   3   0   19.27    3.19
   1   3   0   24.20    3.35
  -1   3   1   79.78    5.72
   1   3   1   90.63    5.85
  -1   3   1   91.75    5.69
  -1   3   2  391.32   15.88
   1   3   2  391.77   15.72
   1  -3   2  374.60   15.47
  -1   3   3   79.71    5.25
  -1  -3   3   65.40    3.80
   1  -3   3   69.73    4.87
  -1   3   4 1465.96   50.73
   1  -3   4 1432.80   50.42
  -1  -3   4 1387.95   48.70
  -1   3   5   74.40    5.45
   1  -3   5   64.28    5.05
  -1  -3   5   74.51    3.95
  -1   3   6 2195.12   73.86
   1  -3   6 2116.46   73.35
  -1  -3   6 2038.36   71.11
  -1   3   7   68.03    5.78
   1  -3   7   74.46    5.65
  -1   3   8 1692.03   62.18
   1  -3   8 1735.17   61.74
  -1   3   9   -0.58    2.46
  -1   3  10  769.89   32.73
  -1  -3  10  844.44   34.45
  -1  -3  11   19.74    5.09
  -1   3  11   16.95    4.29
  -1   3  12  729.59   32.64
  -1  -3  12  786.01   34.09
  -1  -3  13   14.36    5.09
  -1   3  13    3.62    3.71
  -1   3  14  604.71   28.47
   1  -3  14  608.99   28.83
  -1  -3  14  526.36   28.22
   1  -3  15   28.47    6.50
  -1  -3  15   24.18    5.92
  -1   3  15   34.63    6.79
   1   3  15   29.12    5.76
   1   3  16  447.32   24.25
  -1   3  16  453.35   24.63
   1  -3  16  481.17   25.77
  -1  -3  16  429.95   25.45
  -1   3  17    6.16    4.26
  -1  -3  17    1.36    4.55
   1  -3  17    1.27    3.77
   1   3  17    4.71    3.84
   1   3  17    7.10    2.52
   1  -3  17    6.32    2.52
   1   3  18  529.66   20.43
   1  -3  18  538.86   20.76
   1  -3  19    5.63    2.55
   1   3  19   -0.54    1.94
   1  -3  20  431.02   16.21
   1   3  20  396.45   15.65
  -1  -3  20  406.99   16.10
   1  -3  21   -0.27    2.10
   1   3  21    4.60    2.01
  -1   3  21    1.16    1.94
  -1  -3  21   -0.27    2.21
  -1   3  22  203.47    8.91
  -1  -3  22  222.90    9.33
   1  -3  22  211.09    9.22
   1   3  22  192.67    8.77
   1  -3  23    3.44    1.83
   1   3  23    1.47    1.43
  -1   3  23    1.85    1.47
  -1  -3  23    0.76    1.72
   1  -3  24   73.44    3.73
  -1  -3  24   61.74    3.55
   1  -4 -24   -0.65    1.09
  -1  -4 -24   -0.54    1.16
   1  -4 -24    0.13    1.18
  -1  -4 -23    1.81    1.63
   1  -4 -23    1.23    1.52
  -1  -4 -22    3.86    2.08
   1  -4 -22    3.48    1.99
  -1  -4 -21    5.38    2.39
   1  -4 -21    6.18    2.37
  -1  -4 -20    7.81    2.86
   1  -4 -20    5.74    2.55
   1  -4 -19    2.14    2.61
  -1  -4 -19   -0.65    2.52
   1  -4 -18    8.86    2.57
  -1  -4 -18    5.98    2.68
   1  -4 -17   10.61    4.82
  -1  -4 -17   12.70    5.29
  -1  -4 -17   11.03    3.06
   1  -4 -17    8.60    2.99
  -1   4 -16   19.16    4.67
   1   4 -16   14.25    5.07
   1  -4 -16   12.59    5.14
  -1  -4 -16    8.73    5.60
  -1   4 -16   10.90    4.82
  -1  -4 -16   15.79    3.24
   1  -4 -16   19.40    3.30
  -1  -4 -15    8.31    5.22
   1   4 -15    9.76    4.38
  -1   4 -15   10.38    4.42
   1  -4 -15    8.73    4.55
  -1  -4 -15    6.65    2.70
   1  -4 -15   10.25    2.68
  -1   4 -15   19.51    4.53
   1   4 -15   10.49    2.41
  -1   4 -15   13.13    2.55
   1   4 -14    1.83    3.44
  -1   4 -14    0.98    3.55
  -1  -4 -14   -2.21    4.69
   1  -4 -14    1.03    4.15
   1  -4 -14    2.01    2.17
  -1  -4 -14   -0.89    2.52
  -1   4 -14    2.52    3.15
   1   4 -14    3.80    2.05
  -1   4 -14   -0.27    1.92
   1   4 -13   43.58    3.51
  -1   4 -13   46.33    3.59
   1  -4 -13   37.27    3.64
   1   4 -13   55.57    5.69
  -1   4 -13   44.37    5.87
  -1  -4 -13   42.87    7.06
   1   4 -13   31.66    5.54
   1  -4 -13   40.39    6.52
  -1   4 -13   40.53    6.05
  -1  -4 -13   42.60    4.00
  -1   4 -12    2.95    3.01
   1   4 -12    2.34    2.12
   1  -4 -12    2.57    3.82
  -1  -4 -12    1.85    4.35
  -1   4 -12    0.83    3.55
   1   4 -12    0.78    3.06
  -1   4 -11   66.14    7.32
  -1  -4 -11   80.00    8.26
   1   4 -11   57.76    5.63
  -1   4 -11   68.90    6.74
   1  -4 -11   69.66    7.10
   1   4 -11   68.70    6.65
  -1   4 -10   86.88    7.93
   1   4 -10  104.12    8.33
  -1   4 -10   75.25    7.06
   1   4 -10   94.38    6.83
   1   4 -10  101.41    7.75
  -1   4 -10   85.87    7.81
  -1  -4 -10   84.04    8.15
   1  -4 -10   86.54    7.73
  -1   4  -9   45.37    5.63
   1   4  -9   41.98    5.63
  -1  -4  -9   45.41    5.92
   1  -4  -9   41.69    5.27
  -1   4  -9   52.81    5.72
  -1   4  -9   56.09    5.45
   1   4  -9   50.60    4.69
   1   4  -9   52.78    5.36
   1   4  -8  140.29    9.51
  -1   4  -8  137.99    9.40
   1   4  -8  141.40    8.33
  -1   4  -8  144.98    9.13
  -1  -4  -8  125.13    9.22
   1   4  -8  166.83    9.09
  -1   4  -8  158.71    9.44
   1  -4  -8  143.01    8.89
  -1   4  -7    3.91    2.81
   1   4  -7    4.47    2.57
  -1   4  -7    3.30    2.37
   1   4  -7    5.20    2.05
   1  -4  -7    4.76    2.30
  -1  -4  -7    5.09    2.88
  -1   4  -7    8.19    2.79
   1   4  -7    8.24    2.46
   1   4  -6   13.26    3.35
  -1   4  -6   12.30    3.30
   1   4  -6    6.16    2.12
  -1   4  -6    6.65    2.52
  -1  -4  -6    9.00    2.79
   1  -4  -6    7.90    2.21
   1   4  -6    7.81    2.05
  -1   4  -6    6.34    2.43
   1   4  -5   73.86    5.94
  -1   4  -5   85.61    6.27
  -1   4  -5   73.39    5.72
   1   4  -5   81.10    5.27
   1  -4  -5   77.66    4.93
   1   4  -5   69.06    4.49
  -1   4  -5   80.69    5.22
  -1  -4  -5   78.95    5.47
   1   4  -4   -0.45    2.19
  -1   4  -4    0.45    2.17
   1   4  -4    0.65    1.67
  -1   4  -4    3.59    1.99
  -1   4  -4    0.25    1.59
  -1  -4  -4    0.83    1.72
   1  -4  -4    0.45    1.21
   1   4  -4    3.28    1.23
   1   4  -3  177.17   10.23
  -1   4  -3  226.58   10.92
  -1   4  -3  236.05   10.70
   1   4  -3  207.27    9.67
   1  -4  -3  190.12    8.37
   1   4  -3  196.66    8.11
  -1   4  -3  216.20    8.69
  -1  -4  -3  211.96    8.77
   1   4  -2  154.04    8.80
  -1   4  -2  153.82    8.77
   1   4  -2  161.50    7.95
   1  -4  -2  152.16    6.10
  -1   4  -2  160.45    6.25
   1   4  -2  146.49    5.96
  -1  -4  -2  155.87    6.30
  -1   4  -1  281.06   13.40
   1   4  -1  286.33   13.37
   1   4  -1  296.47   12.68
  -1   4   0   21.08    3.30
  -1   4   0   20.14    3.59
  -1   4   1  281.06   13.95
  -1   4   1  319.04   13.84
  -1   4   2  190.30   10.49
  -1   4   3  224.17   11.34
   1  -4   3  227.50   10.92
  -1   4   3  206.31   11.54
  -1   4   4    2.30    2.52
  -1  -4   4    5.14    1.70
   1  -4   4    1.23    1.96
  -1  -4   5   71.07    4.38
   1  -4   5   68.03    5.60
   1  -4   6    7.14    2.77
  -1  -4   6    5.45    1.52
  -1   4   6    9.53    3.22
   1  -4   7    6.77    2.50
  -1   4   7    2.88    2.55
  -1   4   8  133.32    9.51
   1  -4   8  146.83    8.91
  -1   4   9   56.69    6.41
   1  -4   9   52.69    5.36
  -1   4  10  104.61    8.66
  -1   4  11   68.32    7.75
  -1  -4  11   79.24    8.57
   1  -4  12    5.02    4.78
  -1   4  12    4.58    4.29
  -1  -4  12    9.56    4.60
  -1  -4  13   48.21    8.26
   1  -4  13   30.39    6.85
  -1   4  13   36.93    6.21
   1   4  14    1.05    3.73
  -1   4  14   -1.09    3.64
   1  -4  14    4.62    4.31
  -1  -4  14    1.23    4.87
   1  -4  15   11.66    2.61
   1   4  15   13.11    2.37
  -1  -4  15   11.68    6.27
   1   4  15   14.58    4.93
  -1   4  15   13.98    5.22
   1  -4  15   11.07    5.34
   1  -4  16   15.18    2.88
   1   4  16   17.21    2.55
  -1   4  16   11.12    4.87
  -1  -4  16   12.24    5.78
   1   4  16   21.35    5.58
   1  -4  16   14.20    5.60
   1  -4  17   10.43    2.50
   1   4  17   13.62    2.43
   1  -4  18   12.21    2.63
   1   4  18    9.62    2.32
  -1  -4  19    0.56    2.14
   1   4  19    1.90    1.85
   1  -4  19    1.38    2.14
  -1   4  19    3.08    1.85
   1   4  20    4.62    1.92
   1  -4  20    7.84    2.41
  -1   4  20    5.98    2.01
  -1  -4  20    6.83    2.37
   1  -4  21    1.88    1.90
  -1  -4  21    3.51    2.01
   1   4  21    3.71    1.79
  -1   4  21    5.89    1.81
   1  -4  22    1.76    1.83
  -1  -4  22    2.14    1.90
  -1  -4  23    1.47    1.32
   1  -4  23    2.10    1.36
  -1  -5 -24   42.85    2.46
   1  -5 -24   43.00    2.41
  -1  -5 -23    1.38    1.38
   1  -5 -23    6.12    1.50
   1  -5 -23    4.76    1.43
   1  -5 -22  174.85    7.73
  -1  -5 -22  172.95    7.81
  -1  -5 -21    8.60    2.41
   1  -5 -21    9.96    2.30
   1  -5 -20  322.77   13.33
  -1  -5 -20  313.37   13.35
   1  -5 -19   15.43    2.88
  -1  -5 -19   13.91    3.10
  -1  -5 -18  525.93   20.63
   1  -5 -18  513.27   20.43
   1  -5 -17   15.92    3.04
  -1  -5 -17   18.33    3.30
   1  -5 -16  538.59   20.72
  -1  -5 -16  509.23   20.74
  -1   5 -15   14.92    4.31
   1  -5 -15   14.78    3.22
  -1  -5 -15    9.73    3.06
   1   5 -14  271.28   16.50
  -1   5 -14  276.69   17.15
  -1   5 -14  310.13   17.42
   1  -5 -14  319.04   13.22
  -1  -5 -14  294.53   13.13
   1   5 -13   35.01    5.40
  -1   5 -13   32.40    5.38
  -1   5 -13   29.85    5.40
  -1  -5 -13   28.89    3.51
   1  -5 -13   29.29    3.44
  -1   5 -12  275.24   15.76
   1   5 -12  296.96   15.16
   1  -5 -12  297.12   16.46
  -1   5 -12  271.86   15.76
   1   5 -12  265.17   15.32
  -1  -5 -12  290.82   12.37
   1  -5 -12  272.45   12.12
   1   5 -11   19.94    3.71
  -1   5 -11   21.84    4.47
   1   5 -11   13.15    3.48
  -1   5 -11   21.23    4.24
  -1  -5 -11   20.94    4.60
   1  -5 -11   15.43    4.06
  -1   5 -10  362.63   17.48
   1   5 -10  358.99   16.57
  -1  -5 -10  313.24   17.08
  -1   5 -10  329.49   16.63
   1   5 -10  331.52   16.23
   1  -5 -10  312.39   16.54
   1   5 -10  319.40   18.00
  -1   5 -10  351.66   18.53
   1   5  -9   49.81    6.56
  -1   5  -9   59.48    6.94
  -1   5  -9   52.47    5.81
  -1   5  -9   60.29    5.67
   1  -5  -9   39.27    5.00
   1   5  -9   48.09    4.96
  -1  -5  -9   59.04    6.05
   1   5  -9   60.66    5.49
  -1   5  -8 1753.99   62.94
   1   5  -8 1754.84   61.74
  -1   5  -8 1663.05   61.27
  -1  -5  -8 1622.99   61.67
   1  -5  -8 1653.34   61.22
   1   5  -8 1736.80   60.87
   1   5  -8 1667.90   63.50
  -1   5  -8 1782.50   63.95
   1   5  -7  187.80   11.70
  -1   5  -7  183.31   11.59
   1   5  -7  180.86   10.25
  -1   5  -7  205.66   11.30
   1   5  -7  190.61    9.42
  -1   5  -7  187.51    9.78
  -1  -5  -7  199.10   10.36
   1  -5  -7  174.87    9.60
  -1   5  -6 2659.79   95.43
   1   5  -6 2567.06   95.12
  -1   5  -6 2709.45   92.48
  -1  -5  -6 2630.36   92.73
   1  -5  -6 2690.85   92.46
   1   5  -6 2634.43   91.81
  -1   5  -6 2727.76   94.65
   1   5  -6 2827.03   93.93
  -1   5  -5   26.10    4.44
  -1   5  -5   25.48    4.00
   1   5  -5   20.65    3.17
  -1   5  -5   22.42    2.52
   1   5  -5   18.13    2.08
  -1   5  -4 2153.10   72.10
   1   5  -4 2119.52   71.16
   1   5  -4 1930.49   68.17
  -1   5  -4 1981.22   68.41
  -1   5  -4 2142.45   72.70
  -1   5  -3   64.44    5.81
   1   5  -3   66.22    5.16
  -1   5  -3   68.35    6.10
  -1   5  -2 1533.08   55.19
   1   5  -2 1597.03   54.77
  -1   5  -2 1407.22   55.53
  -1   5  -1    3.84    2.77
  -1   5   0  601.20   25.39
  -1   5   1    0.60    2.97
  -1   5   2 1514.79   56.20
  -1   5   3   84.62    7.39
   1  -5   3   86.88    6.54
  -1   5   4 2288.37   77.90
   1  -5   4 2149.96   75.71
  -1  -5   4 2037.20   73.79
  -1   5   5   28.11    5.05
  -1   5   5   20.43    3.95
   1  -5   5   26.01    4.02
  -1  -5   5   19.07    2.81
  -1   5   6 2929.29  100.70
   1  -5   6 2744.68   99.00
  -1   5   7  198.96   12.03
   1  -5   7  176.01   10.49
  -1   5   8 1789.07   65.20
   1  -5   8 1690.38   63.01
  -1   5   9   28.51    5.27
  -1   5  10  445.15   22.46
  -1   5  11   23.76    5.20
  -1   5  12  360.06   20.43
  -1  -5  12  372.72   21.79
   1  -5  12  352.18   21.28
   1  -5  13   37.82    6.99
   1   5  13   36.24    6.50
  -1   5  13   33.05    6.14
  -1  -5  13   33.13    7.08
  -1   5  14  265.34   17.37
   1   5  14  227.88   16.23
   1  -5  14  234.73   17.10
  -1  -5  14  241.14   17.66
   1   5  15   11.92    5.00
   1  -5  15   18.55    6.79
  -1   5  15   18.58    5.65
   1   5  15   25.19    2.59
   1   5  16  463.19   17.51
   1   5  16  494.21   26.12
  -1   5  16  451.45   25.68
  -1  -5  16  429.46   26.32
   1  -5  16  439.26   25.95
  -1  -5  17   11.97    2.39
   1   5  17   17.26    2.34
   1  -5  17   15.65    2.63
  -1   5  17   17.42    2.28
   1  -5  18  482.28   18.29
   1   5  18  474.13   17.82
  -1  -5  18  462.23   18.20
  -1   5  18  462.61   17.77
   1  -5  19   13.33    2.48
  -1  -5  19   13.02    2.43
  -1  -5  20  331.15   13.22
   1  -5  20  331.79   13.24
   1  -6 -23    0.11    1.07
  -1  -6 -23   -0.96    1.16
   1  -6 -22    0.29    1.25
   1  -6 -22    0.98    1.47
  -1  -6 -22    0.67    1.47
  -1  -6 -21    5.56    1.96
   1  -6 -21    5.18    1.94
   1  -6 -20    1.96    2.08
  -1  -6 -20    2.28    2.21
  -1  -6 -19   16.08    2.95
   1  -6 -19   14.98    2.77
  -1  -6 -18    0.63    2.57
   1  -6 -18    2.12    2.55
   1  -6 -17   17.10    3.22
  -1  -6 -17    9.38    3.17
   1  -6 -16    2.01    2.41
  -1  -6 -16   -0.33    2.57
  -1  -6 -15   12.93    3.17
   1  -6 -15   17.82    3.33
  -1   6 -14    9.47    3.86
  -1  -6 -14    6.63    2.79
   1  -6 -14    4.02    2.72
  -1   6 -13   37.02    5.89
   1  -6 -13   37.71    4.11
  -1  -6 -13   38.52    4.22
  -1   6 -12    0.89    3.51
  -1  -6 -12    1.63    2.50
   1  -6 -12    3.15    2.52
  -1   6 -11   23.00    5.78
   1   6 -11   42.42    6.92
  -1   6 -11   40.28    5.98
   1   6 -11   40.93    5.18
  -1  -6 -11   43.83    4.15
   1  -6 -11   31.26    3.68
   1   6 -10   30.83    6.03
  -1   6 -10   37.04    6.50
  -1   6 -10   37.38    5.54
   1   6 -10   32.62    4.71
  -1  -6 -10   29.96    3.51
   1  -6 -10   35.75    3.64
  -1   6  -9   24.63    4.82
   1   6  -9   24.27    5.27
  -1   6  -9   13.66    4.51
   1   6  -9   20.36    3.80
  -1   6  -8   48.09    6.18
   1   6  -8   50.37    5.40
   1   6  -8   42.29    6.50
  -1   6  -8   39.45    6.25
   1   6  -7  279.48   14.27
  -1   6  -7  297.05   15.36
  -1   6  -7  270.79   15.81
   1   6  -7  271.24   15.81
  -1   6  -6    4.60    3.26
   1   6  -6    5.05    2.63
   1   6  -6    2.21    2.95
  -1   6  -6    6.03    3.26
  -1   6  -5  187.73   11.30
   1   6  -5  205.06   11.05
  -1   6  -5  182.98   11.90
   1   6  -5  189.65   11.90
  -1   6  -4    1.23    2.68
   1   6  -4    4.29    2.72
  -1   6  -4    2.10    3.08
  -1   6  -3   83.42    7.08
  -1   6  -3   77.10    7.57
  -1   6  -2   26.91    4.42
  -1   6  -2   28.13    4.71
  -1   6  -1   86.45    7.95
  -1   6   0   30.32    5.25
  -1   6   1   92.57    8.26
  -1   6   2   22.19    4.67
   1  -6   2   29.45    4.64
  -1   6   3   63.57    7.21
  -1  -6   3   74.95    5.92
   1  -6   3   67.21    6.56
  -1   6   4    6.52    3.66
   1  -6   4    6.92    2.95
  -1  -6   4    7.39    2.41
  -1   6   5  185.25   12.86
   1  -6   5  201.89   11.79
  -1   6   6    6.52    4.02
   1  -6   6    4.40    2.95
   1  -6   7  266.93   14.16
  -1   6   7  261.88   16.66
  -1   6   8   39.41    6.39
  -1   6   9   19.02    5.00
  -1   6  10   30.34    5.98
  -1   6  11   45.24    7.14
  -1   6  12    3.42    4.18
  -1  -6  12    1.30    4.98
   1  -6  12    6.34    4.85
   1   6  12    5.51    4.22
   1   6  13   37.24    6.79
  -1   6  13   22.86    5.65
  -1  -6  13   37.15    7.68
   1  -6  13   40.26    7.81
   1  -6  14    1.41    5.00
  -1   6  14   10.05    4.58
   1   6  14    3.64    4.20
  -1  -6  14   -2.88    5.27
  -1  -6  15   11.50    5.74
   1   6  15    3.75    4.55
  -1   6  15   12.95    5.29
   1  -6  15   12.64    6.27
  -1  -7 -22   76.43    3.73
   1  -7 -22   72.14    3.68
  -1  -7 -21   15.56    2.08
   1  -7 -21   13.35    1.99
   1  -7 -21   14.96    1.56
  -1  -7 -20  115.77    5.89
   1  -7 -20  115.95    5.87
   1  -7 -20  111.77    5.36
   1  -7 -19    3.22    2.19
  -1  -7 -19    5.83    2.28
   1  -7 -18  256.32   11.19
  -1  -7 -18  250.52   11.28
   1  -7 -17   23.62    3.44
  -1  -7 -17   30.61    3.68
  -1  -7 -16  328.58   14.58
   1  -7 -16  361.20   14.78
   1  -7 -15  122.76    7.14
  -1  -7 -15  109.67    6.92
   1  -7 -14  361.65   14.92
  -1  -7 -14  325.32   14.76
  -1   7 -13  127.07   10.67
  -1  -7 -13  126.18    7.52
   1  -7 -13  127.31    7.50
  -1   7 -12  457.57   22.91
  -1  -7 -12  435.22   18.06
   1  -7 -12  427.62   17.93
  -1   7 -11  115.10   11.23
   1   7 -11   95.92   10.20
  -1   7 -11   88.60    8.73
   1  -7 -11   95.27    6.23
  -1  -7 -11   97.04    6.34
  -1   7 -10  609.46   29.90
   1   7 -10  578.58   29.34
   1   7 -10  636.10   27.33
  -1   7 -10  668.59   28.85
   1  -7 -10  610.82   23.40
  -1  -7 -10  572.53   23.33
  -1   7  -9   54.55    7.66
   1   7  -9   69.91    8.42
  -1   7  -9   76.72    8.08
   1   7  -9   79.87    7.26
   1  -7  -9   66.65    5.02
  -1  -7  -9   69.66    5.18
   1   7  -8  734.88   32.89
  -1   7  -8  738.18   33.16
   1   7  -8  746.20   30.92
  -1   7  -8  714.94   31.59
   1  -7  -8  712.75   26.95
  -1  -7  -8  711.97   27.02
   1   7  -7   16.17    3.57
  -1   7  -7   20.21    4.40
   1   7  -7   11.21    4.53
  -1   7  -7   16.25    4.78
  -1   7  -6 1322.53   53.12
   1   7  -6 1321.46   52.89
   1   7  -6 1357.16   51.35
  -1   7  -6 1359.12   52.40
   1   7  -5  122.65    9.91
  -1   7  -5  101.68    9.51
   1   7  -5  103.18    8.35
  -1   7  -5  129.48    9.60
  -1   7  -4 1735.79   65.02
   1   7  -4 1763.26   64.88
  -1   7  -4 1619.15   63.68
   1   7  -3   68.90    7.59
  -1   7  -3   73.06    7.32
  -1   7  -3   71.61    7.61
  -1   7  -2 1911.92   72.10
   1   7  -2 1988.50   73.03
  -1   7  -2 1965.66   73.32
  -1   7  -1  211.02   13.78
  -1   7   0 1210.46   48.56
  -1   7   1  216.11   14.31
  -1   7   2 2064.35   74.35
   1  -7   2 1866.86   72.21
  -1   7   3   87.84    9.02
   1  -7   3   79.15    7.70
  -1   7   4 1713.44   64.77
   1  -7   4 1600.13   62.03
  -1   7   5  123.79   10.87
   1  -7   5  119.83    9.51
  -1   7   6 1306.67   53.39
   1   7   7   10.78    4.76
  -1   7   7   13.55    4.98
   1   7   8  696.85   33.65
  -1   7   8  713.80   34.09
  -1   7   9   64.73    9.13
   1   7   9   56.11    8.55
  -1   7  10  561.88   30.12
   1   7  10  582.45   30.12
   1   7  11  108.38   11.63
  -1   7  11  122.22   12.35
  -1   7  12  376.76   24.54
   1   7  12  438.32   25.45
   1   7  13  140.69   13.51
  -1   7  13  137.00   13.62
   1  -7  13  139.80   13.69
  -1  -7  13  121.26   12.75
   1  -8 -21   -0.36    1.12
  -1  -8 -21   -0.13    1.12
  -1  -8 -20   10.38    1.85
   1  -8 -20    9.71    1.85
   1  -8 -19   -1.43    1.81
  -1  -8 -19   -0.83    1.88
  -1  -8 -18   32.93    3.35
   1  -8 -18   34.23    3.39
  -1  -8 -17   -0.85    2.34
   1  -8 -17    1.09    2.26
   1  -8 -16   19.43    3.35
  -1  -8 -16   17.66    3.26
   1  -8 -15   23.49    3.55
  -1  -8 -15   18.33    3.44
   1  -8 -14    1.72    2.75
  -1  -8 -14   -1.41    2.81
   1  -8 -13   12.44    3.08
  -1  -8 -13    9.44    3.13
  -1  -8 -12   27.42    3.97
   1  -8 -12   27.57    3.80
  -1   8 -11   50.80    7.12
  -1  -8 -11   52.56    4.87
   1  -8 -11   53.30    4.98
  -1   8 -11   66.43    9.04
   1   8 -11   61.04    8.42
  -1   8 -10   69.13    9.07
   1   8 -10   63.72    8.42
  -1  -8 -10   60.60    5.22
   1  -8 -10   76.72    5.56
  -1   8 -10   67.39    7.99
  -1   8  -9   85.81    9.78
   1   8  -9   99.40   10.07
   1  -8  -9   91.63    6.18
  -1  -8  -9   81.30    6.01
  -1   8  -9   87.86    9.00
  -1   8  -8   69.62    8.80
   1   8  -8   91.95    9.71
  -1  -8  -8   73.66    5.56
   1  -8  -8   74.22    5.56
  -1   8  -8   77.52    8.28
   1   8  -7   25.65    5.65
  -1   8  -7   26.48    5.69
  -1   8  -7   31.95    5.85
  -1   8  -6   54.17    7.64
   1   8  -6   49.26    7.19
  -1   8  -6   47.85    6.63
   1   8  -5   46.02    6.92
  -1   8  -5   47.76    7.17
  -1   8  -5   49.59    6.81
  -1   8  -4   24.32    5.40
   1   8  -4   16.54    4.87
  -1   8  -4   18.64    4.62
   1   8  -3  119.52    6.18
   1   8  -3  149.98   11.41
  -1   8  -3  155.60   11.68
   1   8  -2   10.52    4.49
  -1   8  -2   11.01    4.49
   1   8  -1  194.48   13.62
  -1   8  -1  191.24   14.07
  -1   8   0  112.31   10.67
   1   8   0  135.28   11.01
   1  -8   1  165.36   12.59
   1   8   1  182.29   13.20
  -1   8   1  191.10   13.84
   1  -8   2   17.55    5.29
  -1   8   2    9.51    5.18
   1   8   2   11.01    5.05
   1  -8   3  133.65   10.67
   1   8   3  123.29   11.16
  -1   8   3  127.81   11.99
   1  -8   4   25.95    5.00
   1   8   4   21.30    2.43
   1   8   4   26.06    5.58
  -1   8   4   14.87    5.40
   1   8   5   41.35    3.17
   1   8   5   38.83    3.10
  -1   8   5   33.54    6.83
   1   8   6   57.45    3.75
   1   8   6   55.04    7.75
  -1   8   6   56.49    8.31
   1   8   7   41.15    3.19
   1   8   7   44.66    7.50
  -1   8   7   37.87    7.12
   1   8   8   76.47    4.40
  -1   8   8   76.00    9.91
   1   8   8   82.77    9.65
  -1   8   9   76.23    9.67
   1   8   9   77.10    9.67
   1   8  10   79.09   10.23
  -1   8  10   59.86    9.51
   1   8  11   75.00    9.91
  -1   8  11   73.46   10.00
   1  -9 -20   46.78    2.72
  -1  -9 -20   51.93    2.77
   1  -9 -19    0.60    1.32
  -1  -9 -19    1.38    1.43
  -1   9 -18  123.14    5.20
   1  -9 -18  108.42    5.60
  -1  -9 -18  108.04    5.65
   1  -9 -17    1.36    2.01
  -1  -9 -17    1.61    2.01
   1   9 -16  226.27    9.20
   1  -9 -16  216.04   10.00
  -1  -9 -16  231.65   10.16
   1   9 -15    4.38    1.67
  -1  -9 -15    0.60    2.48
   1  -9 -15   -0.29    2.48
   1  -9 -14  316.90   13.71
  -1  -9 -14  318.04   13.78
  -1  -9 -13   10.32    3.08
   1  -9 -13    9.15    3.24
  -1  -9 -12  392.86   16.54
   1  -9 -12  392.77   16.54
   1  -9 -11   10.49    3.39
  -1  -9 -11   12.46    3.26
   1  -9 -10  376.52   16.10
  -1  -9 -10  376.67   16.12
   1  -9  -9   16.46    3.51
  -1  -9  -9   14.40    3.53
  -1   9  -9   17.59    5.36
   1   9  -9   21.84    5.54
  -1   9  -9   11.48    4.20
  -1   9  -8  319.42   20.14
   1   9  -8  361.65   20.76
  -1  -9  -8  317.97   14.18
   1  -9  -8  312.08   14.07
  -1   9  -8  292.16   18.40
   1   9  -7   17.66    5.94
  -1   9  -7   11.03    5.02
  -1   9  -6  202.00   15.09
   1   9  -6  204.28   14.92
   1   9  -5    4.47    2.26
   1   9  -5    7.81    4.64
  -1   9  -5    6.99    4.26
  -1   9  -4  346.73   20.47
   1   9  -4  374.93   20.88
   1   9  -4  320.87   13.37
   1   9  -3   17.93    2.59
  -1   9  -3   30.86    6.07
   1   9  -3   22.91    5.60
  -1   9  -2  306.21   19.56
   1   9  -2  327.42   19.58
  -1   9  -2  328.06   13.22
   1   9  -2  334.90   13.29
  -1   9  -1    5.78    4.91
   1   9  -1    6.59    4.51
  -1   9  -1   16.37    2.34
   1   9  -1   17.80    2.46
   1   9   0  292.99   11.99
  -1   9   0  299.08   12.03
   1   9   0  304.51   18.60
  -1   9   0  282.40   18.53
   1  -9   0  285.57   18.60
   1   9   1   33.13    6.61
  -1   9   1   29.09    6.27
   1  -9   1   28.36    6.03
   1   9   1   26.19    2.75
  -1   9   1   23.15    2.59
  -1   9   2  386.23   15.03
   1   9   2  390.00   15.14
   1  -9   2  371.60   21.41
   1   9   2  407.66   22.42
  -1   9   2  408.78   22.77
   1   9   3   30.19    2.90
   1   9   3   27.11    2.72
   1   9   3   27.73    6.03
  -1   9   3   31.64    6.50
  -1   9   3   20.12    2.55
   1   9   4  342.76   13.95
  -1   9   4  363.41   21.75
   1   9   4  367.29   21.48
   1   9   4  365.02   14.09
   1   9   5   -1.23    4.51
  -1   9   5    5.18    4.73
   1   9   5    6.16    1.88
   1   9   5    3.51    1.83
   1   9   6  181.19    8.31
  -1   9   6  211.78   16.01
   1   9   6  201.02   15.47
   1   9   7    6.85    1.99
   1   9   7   11.95    4.98
  -1   9   7    4.15    5.18
   1   9   8  286.91   11.70
   1   9   8  301.67   20.10
  -1   9   8  300.09   20.59
  -1   9   9    7.23    4.87
   1   9   9   13.91    5.69
  -1 -10 -18    7.37    1.41
   1 -10 -18    8.46    1.52
  -1  10 -17    2.08    1.09
   1 -10 -17    0.18    1.47
  -1 -10 -17    1.18    1.50
  -1  10 -16    5.25    1.50
   1 -10 -16   -0.20    1.83
  -1 -10 -16    3.51    1.88
   1  10 -15    4.35    1.47
   1 -10 -15    6.18    2.17
  -1 -10 -15    6.70    2.34
   1  10 -14    6.59    1.72
   1 -10 -14    7.01    2.59
  -1 -10 -14    4.62    2.32
   1  10 -13    7.23    1.99
  -1 -10 -13    3.59    2.63
   1 -10 -13    4.78    2.72
   1  10 -12   12.30    2.28
   1 -10 -12   16.43    3.19
  -1 -10 -12    9.40    3.01
   1  10 -11    1.23    1.72
  -1 -10 -11   -1.36    2.95
   1 -10 -11    0.67    2.75
   1  10 -10    2.84    2.01
  -1 -10 -10    4.96    2.84
   1 -10 -10    0.71    2.66
  -1 -10  -9   41.40    4.40
   1 -10  -9   34.36    4.15
   1  10  -9   40.23    3.42
   1  10  -9   38.63    2.79
   1 -10  -8    7.35    2.88
  -1 -10  -8   11.41    3.13
   1 -10  -7    4.04    2.88
  -1 -10  -7    4.78    2.72
   1  10  -6   19.43    2.75
  -1  10  -5    6.50    2.08
   1  10  -5    2.88    2.12
   1  10  -5    3.59    3.39
   1  10  -4   22.42    2.84
  -1  10  -4   32.91    3.13
  -1  10  -4   28.74    6.43
   1  10  -4   26.19    5.74
  -1  10  -3   27.66    3.04
   1  10  -3   25.77    2.90
   1  10  -3   23.87    6.14
  -1  10  -3   30.10    6.36
  -1  10  -2    5.60    2.12
   1  10  -2    4.20    2.10
  -1  10  -2   11.16    4.87
   1  10  -2    1.18    3.62
   1 -10  -2   -3.97    4.69
  -1  10  -1   10.45    2.14
   1  10  -1   11.16    2.41
   1  10  -1   16.57    5.38
  -1  10  -1   19.92    5.85
   1 -10  -1    5.09    4.42
  -1  10   0   13.91    5.49
  -1  10   0   16.03    2.52
   1  10   0   17.13    2.70
   1  10   1   16.99    5.54
  -1  10   1   14.04    5.34
   1  10   1   12.19    2.34
  -1  10   1   10.43    2.08
   1  10   2   -1.23    4.11
  -1  10   2    2.57    4.31
  -1  10   2    1.99    1.76
   1  10   2    0.94    1.83
   1  10   3   30.77    6.72
  -1  10   3   27.13    6.56
   1  10   3   28.65    2.92
  -1  10   3   22.39    2.57
   1  10   4   34.88    6.72
  -1  10   4   28.74    6.45
   1  10   4   25.23    2.79
   1  10   5    5.11    4.53
  -1  10   5    4.00    4.76
   1 -11 -17    7.12    1.16
  -1 -11 -17    4.60    1.09
  -1  11 -16   96.86    4.18
   1 -11 -16   91.43    4.47
  -1 -11 -16   95.43    4.51
   1 -11 -15    0.51    1.50
  -1 -11 -15    2.57    1.54
  -1  11 -15    0.51    1.14
   1  11 -14  137.58    5.85
  -1  11 -14  133.07    5.96
   1 -11 -14  136.89    6.48
  -1 -11 -14  122.33    6.32
  -1 -11 -13    3.06    2.12
   1 -11 -13    0.25    2.10
   1  11 -13    0.67    1.34
   1  11 -12  207.65    8.69
  -1 -11 -12  199.08    9.38
   1 -11 -12  204.05    9.40
  -1 -11 -11    6.07    2.75
   1 -11 -11    1.16    2.55
   1  11 -11    6.68    1.99
  -1  11 -11    6.77    2.10
   1  11 -10  387.97   14.85
  -1 -11 -10  365.49   15.50
   1 -11 -10  373.97   15.56
  -1  11 -10  374.35   14.83
  -1 -11  -9   16.01    3.15
  -1  11  -9   12.33    2.43
   1  11  -8  186.26    7.97
  -1  11  -8  195.82    8.75
  -1 -11  -8  185.70    9.51
   1  11  -7   81.45    4.91
  -1  11  -7   83.08    5.02
  -1 -11  -7   75.83    5.87
   1  11  -6  251.03   10.54
  -1  11  -6  249.83   10.54
  -1 -11  -6  222.61   11.19
   1 -11  -6  234.53   11.32
  -1  11  -5   20.39    2.79
   1  11  -5   21.01    2.77
   1  11  -4  252.89   10.87
  -1  11  -4  251.28   10.78
  -1  11  -3   10.54    2.32
   1  11  -3   13.17    2.43
   1  11  -2  194.16    8.91
  -1  11  -2  202.27    8.93
  -1  11  -1    3.75    1.90
   1  11  -1    0.25    1.83
   1  11   0  209.30    9.18
  -1  11   0  198.94    8.98
  -1  11   1    0.22    1.70
   1  11   1    1.16    1.79
   1  11   2  188.80    8.51
  -1  11   2  189.01    8.40
  -1  11   3    5.89    1.81
   1  11   3    8.84    1.94
   1  11   8  222.56    9.18
  -1 -12 -15    0.38    0.89
   1 -12 -15    0.09    0.85
   1  12 -14   -0.09    0.74
  -1  12 -14    0.29    0.87
  -1 -12 -14   -0.38    1.18
   1 -12 -14    0.13    1.18
   1  12 -13    1.99    1.03
   1 -12 -13    4.13    1.59
  -1 -12 -13    5.09    1.61
   1  12 -12   19.25    1.85
   1 -12 -12   19.96    2.37
  -1 -12 -12   15.61    2.26
   1  12 -11    8.02    1.65
  -1  12 -11    4.22    1.56
  -1 -12 -11    7.35    2.14
   1 -12 -11    4.33    2.01
  -1  12 -10   15.34    2.05
   1 -12 -10    7.70    2.48
  -1 -12 -10   10.34    2.57
  -1  12  -9   14.54    2.17
   1 -12  -9    7.86    2.59
  -1 -12  -9   15.16    2.81
  -1  12  -8   16.32    2.23
  -1 -12  -8   15.70    3.01
  -1 -12  -7   10.96    2.79
  -1  12  -7   11.28    2.10
   1  12  -7   16.66    2.39
   1  12  -7   12.53    1.72
  -1 -12  -6   27.44    3.59
  -1  12  -6   23.04    2.70
   1  12  -6   22.95    2.63
   1  12  -6   23.76    2.30
  -1 -12  -5    8.24    2.99
   1  12  -5    7.44    2.12
  -1  12  -5    6.48    1.94
  -1  12  -4    2.59    1.72
   1  12  -4    4.62    1.85
   1  12  -3   10.78    2.17
  -1  12  -3   10.70    2.12
  -1  12  -2   10.76    2.05
   1  12  -2   10.32    2.23
   1  12  -1   26.28    2.70
  -1  12  -1   20.50    2.48
   1  12   0   36.42    3.13
  -1  12   0   35.81    3.01
   1  12   1   33.80    2.88
  -1  12   1   23.56    2.57
  -1  12   2    8.28    1.79
   1  12   6   24.56    2.39
   1  12   7   15.07    1.90
   1  12   8   14.00    1.72
  -1  13 -12   75.42    3.19
   1  13 -12   70.18    3.10
   1 -13 -12   64.93    3.35
  -1 -13 -12   73.46    3.42
  -1 -13 -11   10.29    1.65
   1 -13 -11   10.05    1.52
   1  13 -11   10.61    1.23
  -1  13 -11   12.28    1.36
  -1  13 -10  132.87    5.60
  -1 -13 -10  138.92    6.05
   1 -13 -10  131.18    6.01
  -1  13  -9   49.75    2.90
   1 -13  -9   50.48    3.39
  -1 -13  -9   47.60    3.33
  -1  13  -8  182.55    7.46
   1  13  -8  180.12    7.46
   1 -13  -8  189.16    8.11
  -1 -13  -8  176.95    7.99
   1 -13  -7    8.51    2.28
  -1 -13  -7    8.04    2.23
   1  13  -7    8.91    1.63
  -1  13  -7    8.15    1.59
   1 -13  -6  228.08    9.78
  -1 -13  -6  221.83    9.69
  -1  13  -6  219.10    8.91
   1  13  -6  222.03    9.00
  -1 -13  -5   43.79    3.86
   1 -13  -5   53.01    4.13
   1  13  -5   48.67    3.19
  -1  13  -5   51.13    3.13
   1  13  -5   47.42    2.95
  -1 -13  -4  290.20   12.70
   1  13  -4  302.54   11.99
  -1  13  -4  305.13   11.90
   1  13  -4  334.09   12.01
  -1  13  -3    9.09    1.79
   1  13  -3    9.96    1.81
   1  13  -3   11.59    1.74
  -1 -13  -3    6.05    2.46
   1  13  -2  277.58   10.56
   1  13  -2  253.42   10.36
  -1  13  -2  255.25   10.29
   1  13  -1    6.48    1.63
  -1  13  -1    5.36    1.59
  -1  13   0  248.64   10.03
   1  13   0  267.13   10.43
   1  13   1    5.69    1.70
   1  13   2  272.87   10.85
   1  13   3   10.18    1.81
   1  13   4  303.64   11.72
   1  13   5   53.12    3.17
  -1  13   6  215.75    8.40
   1  13   6  207.05    8.33
  -1  13   7    6.63    1.23
   1  13   7    6.10    1.23
   1  13   8  162.64    6.21
  -1  13   8  153.66    6.18
   1 -14  -8    0.85    0.96
  -1 -14  -8   -1.25    1.03
   1 -14  -7    2.26    1.25
  -1 -14  -7    2.37    1.23
  -1  14  -7    2.26    0.85
   1 -14  -6   12.33    1.76
  -1 -14  -6   10.40    1.67
  -1  14  -6   11.34    1.21
  -1 -14  -5    2.63    1.43
   1 -14  -5    1.56    1.38
  -1  14  -5    2.50    0.85
  -1  14  -4    2.72    0.98
   1  14  -4    1.59    0.92
  -1 -14  -4    1.16    1.50
   1 -14  -4    2.19    1.54
  -1  14  -4    1.05    0.87
   1 -14  -3   13.66    2.19
   1  14  -3   15.14    1.45
  -1  14  -3   11.39    1.36
   1 -14  -2   10.87    2.08
  -1 -14  -2   14.02    2.14
  -1  14  -2   13.66    1.59
   1  14  -2   13.75    1.52
  -1 -14  -1   10.56    2.08
   1 -14  -1   10.90    2.10
  -1 -14   0   13.44    2.14
   1 -14   0   12.70    2.21
   1  14   0   12.19    1.54
  -1  14   0   17.37    1.67
  -1  14   1   15.36    1.63
   1  14   1   16.57    1.67
  -1  14   2   15.18    1.61
   1  14   2   12.93    1.52
   1  14   3   11.57    1.38
  -1  14   3   11.14    1.41
   1  14   4    1.72    0.92
  -1  14   4    3.37    1.00
  -1  14   5    1.07    0.80
   1  14   5    0.87    0.78
   1  14   6    8.31    0.98
  -1  14   6    8.93    0.98
  -2   0 -23   32.82    3.06
   2   0 -23   26.66    2.66
  -2   0 -22  135.60    6.94
   2   0 -22  135.60    6.65
  -2   0 -21  113.18    6.27
   2   0 -21  106.88    6.01
   2   0 -20  172.51    8.55
  -2   0 -20  185.68    8.93
  -2   0 -19  163.35    8.31
   2   0 -19  158.82    8.04
   2   0 -18  189.07    8.89
  -2   0 -18  187.20    9.04
   2   0 -18  158.04   13.98
  -2   0 -18  154.91   14.87
   2   0 -17  236.12   10.40
  -2   0 -17  225.24   10.63
  -2   0 -17  204.28   17.17
   2   0 -17  235.83   16.75
   2   0 -16  199.97    9.27
  -2   0 -16  205.77    9.56
  -2   0 -16  206.64   16.52
   2   0 -16  184.94   14.69
  -2   0 -15  195.17    9.09
   2   0 -15  196.53    8.91
   2   0 -15  218.61   15.03
  -2   0 -14  694.20   33.78
   2   0 -14  688.88   32.11
  -2   0 -13  402.68   22.55
   2   0 -13  392.08   21.06
  -2   0 -12  598.66   28.38
   2   0 -12  559.85   26.46
   2   0 -11  679.10   28.89
  -2   0 -11  626.21   30.03
  -2   0 -10 1083.31   43.12
   2   0 -10 1059.91   42.00
  -2   0  -9 1450.76   55.51
   2   0  -9 1492.62   54.75
   2   0  -8  293.61   14.31
   2   0  -7  991.54   37.31
   2   0  -6 1261.53   45.71
   2   0  -5 1933.24   67.39
   2   0  -4 1484.03   52.00
   2   0  -3  918.19   32.73
   2   0  -2 8687.21  290.49
   2   0  -1 1262.15   41.51
   2   0  -1 1141.47   42.09
   2   0   0 2903.75   94.34
   2   0   0 2667.78   94.65
  -2   0   1 1180.83   40.59
   2   0   1 1225.07   40.53
  -2   0   1 1212.29   40.55
  -2   0   2 8610.14  289.33
   2   0   2 8754.84  289.30
   2   0   3  699.42   26.93
  -2   0   3  728.47   25.97
   2   0   3  768.13   25.97
   2   0   4 2315.58   79.71
  -2   0   4 2256.77   78.73
   2   0   4 2353.92   78.64
  -2   0   5 1925.74   67.59
   2   0   5 1990.87   67.54
  -2   0   6 1413.74   50.80
   2   0   6 1454.75   50.64
   2   0   7 1173.31   41.62
  -2   0   7 1114.83   41.73
  -2   0   8  432.09   18.53
   2   0   8  436.78   18.33
  -2   0   9 1573.60   58.74
   2   0   9 1661.80   58.70
  -2   0  10  965.21   38.81
   2   0  10 1023.15   38.49
  -2   0  11  705.09   30.50
   2   0  11  748.28   30.23
   2   0  12  586.64   26.32
  -2   0  12  609.08   27.06
  -2   0  13  360.75   20.03
   2   0  13  426.35   20.39
   2   0  14  555.94   26.68
  -2   0  14  581.75   27.82
  -2   0  15  190.57   14.20
   2   0  15  184.79   13.37
   2   0  16  256.26   16.79
  -2   0  16  273.07   17.97
   2   0  16  272.82   11.66
  -2   0  17  247.80   17.44
   2   0  17  225.65   16.34
   2   0  17  255.25   11.14
  -2   0  18  169.54   14.20
   2   0  18  165.67   13.49
   2   0  18  165.94    8.42
   2   0  19  137.43    7.46
   2   0  20  187.38    9.02
   2   0  21  105.48    6.12
   2   0  22  100.56    5.78
  -2   0  23   31.01    3.24
   2   0  23   29.07    2.99
   2   0  24  149.73    6.56
  -2   0  24  138.77    6.59
   2   0  25   23.47    1.96
  -2   0  25   17.68    1.94
   2  -1 -25   14.49    1.50
   2  -1 -24    0.60    1.32
  -2  -1 -24    1.34    1.52
  -2  -1 -23    8.86    2.08
   2  -1 -23   12.77    2.08
   2   1 -22    0.22    1.83
   2  -1 -22    0.45    1.85
  -2   1 -22   -3.22    2.08
  -2  -1 -22    0.25    2.01
   2  -1 -21   13.35    2.55
  -2  -1 -21   12.82    2.68
   2   1 -21   13.26    2.46
  -2   1 -21   16.68    2.72
   2   1 -20    0.27    2.12
  -2   1 -20   -0.89    2.26
   2  -1 -20   -0.27    2.05
  -2  -1 -20    2.17    2.43
   2   1 -19   42.27    3.84
  -2   1 -19   47.27    4.13
  -2  -1 -19   42.00    4.06
   2  -1 -19   39.65    3.86
   2   1 -18   15.47    2.59
  -2   1 -18   14.83    2.92
  -2  -1 -18   19.96    3.26
   2  -1 -18   20.97    3.08
   2  -1 -18   12.70    4.89
  -2   1 -18   15.29    5.92
   2   1 -18   13.46    5.11
  -2  -1 -18   23.22    6.83
  -2   1 -17   96.75    6.14
   2  -1 -17  109.03    6.16
  -2  -1 -17   99.20    6.25
   2   1 -17  109.79    6.01
  -2  -1 -17   92.57   11.70
   2  -1 -17   97.46   10.67
  -2   1 -17   81.76   10.92
   2   1 -17  107.40   11.01
   2   1 -16   18.29    2.77
  -2  -1 -16   17.73    3.04
   2  -1 -16   21.97    2.99
  -2   1 -16   17.37    2.92
  -2   1 -16   22.46    6.59
   2  -1 -16   31.71    6.94
   2   1 -16   17.10    5.47
  -2  -1 -16   20.72    7.26
  -2   1 -15   75.83    4.98
   2  -1 -15   79.33    4.91
  -2  -1 -15   76.90    5.05
   2   1 -15   75.62    4.76
   2   1 -15   63.14    8.22
   2  -1 -15   78.01    9.09
  -2  -1 -15   76.25   10.58
  -2   1 -15   76.72   10.00
  -2  -1 -14   20.07    2.70
   2  -1 -14   15.52    2.41
  -2   1 -14   10.99    2.32
   2   1 -14   12.62    2.19
   2   1 -14   23.82    5.74
  -2  -1 -14   11.14    6.25
   2  -1 -14   14.22    5.58
  -2   1 -14   11.86    5.89
  -2   1 -13   71.67    9.00
   2  -1 -13   70.36    8.26
  -2  -1 -13   90.72   10.23
  -2   1 -12   -1.00    4.53
  -2  -1 -12    1.05    4.49
   2  -1 -12   -1.67    3.73
   2   1 -12   -1.65    3.35
  -2  -1 -11   74.15    8.60
  -2   1 -11   55.15    7.48
   2   1 -11   78.50    7.59
   2  -1 -11   71.99    7.35
  -2   1 -10   14.65    4.38
   2  -1 -10    7.99    3.24
   2   1 -10   21.12    4.09
  -2  -1 -10   14.45    5.18
   2   1  -9  152.83    9.62
  -2  -1  -9  133.05   10.09
   2  -1  -9  142.30    9.36
  -2   1  -9  136.00    9.89
   2   1  -8  157.81    9.38
   2  -1  -8  149.71    9.22
   2   1  -7 1337.60   48.12
   2  -1  -7 1289.86   48.03
   2   1  -6  139.66    7.86
   2  -1  -6  137.07    7.84
   2   1  -5 2383.71   81.32
   2  -1  -5 2319.92   81.32
   2   1  -4  283.59   11.97
   2  -1  -4  278.79   12.01
   2   1  -4  287.72   10.32
   2   1  -4  296.05   11.70
  -2   1  -4  279.52   11.66
   2   1  -3 1109.74   38.49
   2  -1  -3 1062.23   38.52
   2   1  -3 1082.26   36.68
  -2   1  -3 1095.52   37.94
   2   1  -3 1135.46   38.05
  -2   1  -2  247.44    9.38
   2   1  -2  238.53    9.33
   2   1  -2  255.23   10.05
   2  -1  -2  237.08   10.03
   2  -1  -1  472.08   17.95
   2   1  -1  471.79   17.86
  -2   1  -1  492.84   17.08
   2   1  -1  475.05   17.06
  -2   1  -1  511.47   17.77
   2  -1   0  299.26   11.63
   2   1   0  301.49   11.66
  -2   1   0  303.66   10.92
   2   1   0  288.21   10.85
  -2   1   0  299.66   11.28
  -2   1   1  521.98   18.29
   2   1   1  518.25   18.22
  -2   1   1  512.14   18.53
   2  -1   2  264.81   11.05
   2   1   2  272.31   10.09
  -2   1   2  261.48   10.11
   2  -1   3 1144.84   40.57
  -2   1   3 1130.57   39.68
   2   1   3 1153.06   39.61
   2  -1   4  312.64   13.11
  -2   1   4  286.47   12.17
   2   1   4  319.18   12.26
  -2  -1   5 2516.40   83.69
   2  -1   5 2348.70   83.33
   2  -1   5 2432.49   84.20
   2   1   5 2427.56   83.22
  -2   1   5 2426.53   83.37
  -2  -1   6  152.95    8.15
   2  -1   6  159.89    8.06
   2  -1   6  150.02    8.51
   2   1   6  145.80    7.68
  -2   1   6  147.01    7.81
  -2  -1   7 1405.83   50.26
   2  -1   7 1405.23   49.93
  -2   1   7 1390.98   49.93
   2   1   7 1353.38   49.72
  -2  -1   8  153.33    9.18
   2  -1   8  164.89    9.00
  -2   1   8  149.28    8.95
   2   1   8  169.85    9.04
  -2  -1   9  123.94    8.24
   2  -1   9  112.00    7.75
  -2   1   9  123.52    8.06
   2   1   9  110.63    7.59
  -2  -1  10    5.00    3.04
  -2   1  10    6.01    3.15
   2   1  10   13.98    3.19
   2  -1  10    6.23    2.75
  -2  -1  11   76.76    7.23
   2  -1  11   66.16    6.63
  -2   1  11   69.51    6.92
   2   1  11   72.30    6.65
  -2  -1  12    0.80    3.42
   2  -1  12    1.45    3.30
  -2   1  12    2.32    3.39
   2   1  12    1.43    2.97
   2  -1  13   81.41    8.13
   2   1  13   89.78    8.08
  -2  -1  13   74.22    8.19
  -2   1  13   65.53    7.88
   2   1  14   17.62    4.78
  -2   1  14   14.42    5.09
  -2  -1  14   10.07    4.93
   2  -1  14    8.13    4.44
  -2   1  15   43.49    7.17
   2   1  15   57.09    7.68
   2  -1  15   56.53    7.70
  -2   1  16   13.89    5.47
   2   1  16   22.06    5.54
  -2  -1  16   22.91    6.03
   2  -1  16   26.97    5.81
   2   1  16   22.28    2.95
   2  -1  16   21.37    3.06
  -2   1  17  110.34   11.70
   2   1  17  134.32   12.08
  -2  -1  17  115.52   12.03
   2  -1  17  108.76   11.19
   2   1  17  113.34    6.52
   2  -1  17  123.05    6.74
  -2   1  18   23.38    6.39
   2   1  18    7.01    4.40
  -2  -1  18   13.26    5.31
   2  -1  18    9.47    4.96
   2  -1  18   20.01    3.15
   2   1  18   18.29    2.95
   2   1  19   42.89    3.97
   2  -1  19   41.02    4.04
   2   1  20   -0.85    2.19
   2  -1  20    0.89    2.32
   2   1  21   14.87    2.72
   2  -1  21   12.75    2.72
  -2   1  22   -0.25    2.10
   2  -1  22    2.75    2.30
   2   1  22    2.39    2.10
  -2  -1  22    3.64    2.28
  -2  -1  23   15.88    2.57
   2  -1  23   17.13    2.48
   2   1  23   10.16    2.14
  -2   1  23   14.56    2.37
  -2   1  24    1.90    1.63
   2  -1  24    1.56    1.50
   2   1  24   -0.33    1.36
  -2  -1  24   -1.61    1.70
  -2  -1  25   13.84    1.70
  -2   1  25   16.32    1.70
   2  -1  25   15.52    1.74
   2   1  25   14.87    1.63
   2  -2 -25    4.24    1.09
   2  -2 -24   99.96    4.69
  -2  -2 -24   96.08    4.78
   2  -2 -23   15.92    2.21
  -2  -2 -23   21.61    2.48
   2  -2 -22  204.68    8.89
  -2  -2 -22  195.17    9.04
   2  -2 -21   24.02    2.90
  -2  -2 -21   30.50    3.46
  -2   2 -21   27.15    3.17
  -2   2 -20  302.81   13.08
   2  -2 -20  317.64   13.06
  -2  -2 -20  306.83   13.33
   2   2 -20  308.77   12.88
   2  -2 -19   44.88    4.04
  -2  -2 -19   51.31    4.42
  -2   2 -19   46.51    4.15
   2   2 -19   53.94    4.09
   2  -2 -18  250.99   11.34
  -2   2 -18  252.95   11.45
   2   2 -18  259.65   11.23
  -2  -2 -18  256.66   11.63
  -2  -2 -17   21.70    3.30
   2  -2 -17   23.33    3.19
  -2   2 -17   28.51    5.69
  -2  -2 -17   31.17    7.52
   2   2 -17   20.81    5.94
   2  -2 -17   28.38    6.41
  -2   2 -17   23.47    6.94
   2   2 -17   25.99    3.04
  -2   2 -17   21.77    3.13
  -2   2 -16  507.00   19.63
  -2  -2 -16  500.30   19.80
   2  -2 -16  491.21   19.40
   2   2 -16  528.55   19.43
  -2   2 -16  487.60   25.43
  -2  -2 -16  456.92   27.33
  -2   2 -16  492.64   27.33
   2   2 -16  488.69   25.97
   2  -2 -16  514.59   26.79
  -2   2 -15   65.18    7.86
  -2   2 -15   78.50    5.07
   2   2 -15   83.22    5.02
   2  -2 -15   86.86    5.16
  -2  -2 -15   88.98    5.56
  -2   2 -15   75.49    9.89
  -2  -2 -15   88.75   11.61
   2   2 -15   75.67    8.91
   2  -2 -15   68.39    8.57
   2   2 -14  779.98   27.73
   2  -2 -14  745.44   27.75
  -2  -2 -14  757.39   28.02
  -2   2 -14  758.21   27.87
  -2  -2 -14  760.35   36.51
  -2   2 -14  733.65   35.23
   2  -2 -14  795.21   34.90
   2   2 -14  812.00   34.61
  -2  -2 -13   13.78    5.81
  -2   2 -13   20.07    5.81
   2   2 -13   16.08    4.29
   2  -2 -13   23.18    5.34
   2   2 -12 1043.63   39.83
  -2   2 -12 1077.17   44.95
   2   2 -12 1120.66   43.65
   2  -2 -12 1062.09   43.56
  -2  -2 -12 1082.30   45.77
  -2  -2 -11   68.26    8.46
  -2   2 -11   62.23    7.70
   2   2 -11   86.23    7.75
   2  -2 -11   86.43    7.79
   2   2 -11   65.62    5.20
   2  -2 -10  593.52   25.81
   2   2 -10  586.17   25.54
  -2  -2 -10  566.19   27.13
  -2   2 -10  554.87   26.26
   2   2 -10  609.60   23.02
  -2   2  -9  183.36   11.79
  -2  -2  -9  213.19   12.77
   2   2  -9  205.51   11.59
   2  -2  -9  203.52   11.54
   2   2  -9  196.13    9.36
   2   2  -8 2563.62   88.49
   2  -2  -8 2576.44   88.66
   2   2  -8 2446.49   85.87
   2   2  -7  643.45   26.15
   2  -2  -7  678.26   26.46
   2   2  -7  666.73   24.25
   2   2  -6 1654.03   57.11
   2   2  -6 1743.36   59.12
  -2   2  -6 1666.44   58.90
   2   2  -6 1669.44   59.04
   2  -2  -6 1601.14   59.06
   2   2  -5  476.01   17.51
   2   2  -5  493.47   19.05
   2  -2  -5  490.25   19.20
  -2   2  -5  458.88   18.93
   2   2  -5  509.68   19.18
   2   2  -4 1990.09   69.04
   2  -2  -4 2038.20   69.28
   2   2  -4 2003.53   69.17
  -2   2  -4 2054.55   69.22
  -2   2  -4 2012.77   69.57
   2   2  -4 1961.42   67.74
   2   2  -3  570.95   20.97
   2  -2  -3  582.33   21.23
   2   2  -3  531.69   20.97
  -2   2  -3  553.75   21.03
  -2   2  -3  571.53   21.52
   2   2  -3  579.79   19.98
   2  -2  -2 1463.10   49.21
   2   2  -2 1421.93   48.94
   2   2  -2 1347.47   48.94
  -2   2  -2 1435.42   49.08
  -2   2  -2 1412.89   49.52
   2  -2  -1 2447.07   87.48
   2   2  -1 2625.52   87.48
  -2   2  -1 2692.46   88.02
  -2   2  -1 2643.18   87.66
   2   2  -1 2511.62   87.57
  -2   2   0 9918.33  321.83
   2   2   0 9785.54  321.59
  -2   2   0 9194.88  321.57
   2   2   1 2505.28   83.93
  -2   2   1 2352.16   84.00
   2  -2   1 2529.46   84.33
  -2   2   1 2459.71   83.98
  -2   2   2 1155.89   40.15
   2   2   2 1125.17   39.92
   2  -2   2 1148.35   40.75
  -2   2   2 1134.44   40.32
  -2   2   3  469.42   17.82
   2   2   3  469.09   17.66
   2  -2   3  449.06   18.35
   2   2   4 2287.03   78.80
  -2   2   4 2328.31   79.02
   2  -2   4 2265.19   79.58
  -2   2   5  463.44   18.17
   2   2   5  438.12   17.93
   2  -2   5  464.67   18.80
  -2   2   6 2054.15   73.97
   2   2   6 2115.79   73.68
   2  -2   6 2178.27   74.62
   2   2   7  726.77   28.56
  -2   2   7  762.79   29.03
   2  -2   7  746.80   29.56
  -2  -2   8 2343.74   85.38
   2  -2   8 2514.35   85.05
  -2   2   8 2421.26   84.87
   2   2   8 2357.25   84.56
   2  -2   8 2401.48   85.38
   2  -2   9  267.11   13.35
  -2  -2   9  242.86   13.62
   2   2   9  246.01   12.88
  -2   2   9  252.57   13.11
  -2  -2  10  634.05   27.80
   2  -2  10  664.72   27.31
  -2   2  10  604.66   26.93
   2   2  10  660.93   27.17
  -2  -2  11  110.79    9.02
   2  -2  11   91.90    8.17
  -2   2  11  109.65    8.69
   2   2  11  114.14    8.51
  -2  -2  12 1080.45   44.97
   2  -2  12 1124.19   44.57
   2   2  12 1133.83   44.21
  -2   2  12 1102.20   44.54
  -2   2  13   19.60    4.96
  -2  -2  13   13.46    4.80
   2  -2  13   16.28    4.44
   2   2  13   12.41    4.13
   2  -2  14  858.40   37.02
  -2  -2  14  864.69   38.07
  -2   2  14  852.28   37.35
   2   2  14  825.69   36.57
  -2   2  15   65.13    8.28
   2   2  15   60.89    7.66
  -2  -2  15   58.14    8.53
   2  -2  15   52.85    7.41
   2  -2  15   60.91    4.40
   2   2  15   51.02    4.11
   2  -2  16  446.36   23.78
  -2  -2  16  417.93   24.16
   2   2  16  429.88   23.06
  -2   2  16  414.54   23.60
   2   2  16  436.58   16.81
   2  -2  16  410.52   16.79
  -2   2  17    7.37    4.91
   2   2  17    4.47    3.66
  -2  -2  17    2.63    4.44
   2  -2  17    3.55    4.31
   2   2  17    7.46    2.52
   2  -2  17   10.45    2.63
   2  -2  18  315.83   13.53
   2   2  18  319.04   13.40
   2  -2  19   65.82    4.82
   2   2  19   59.55    4.60
   2   2  20  318.64   13.02
   2  -2  20  301.34   13.15
   2   2  21   30.90    3.19
   2  -2  21   31.30    3.35
   2  -2  22  187.49    8.55
  -2   2  22  184.29    8.42
   2   2  22  185.12    8.33
  -2  -2  22  180.61    8.57
  -2  -2  23   11.99    2.30
  -2   2  23   18.20    2.37
   2   2  23   17.46    2.21
   2  -2  23   20.03    2.50
  -2   2  24   87.95    4.58
   2   2  24   93.75    4.55
   2  -2  24   97.19    4.76
  -2  -2  24  101.61    4.87
   2  -2  25    4.04    1.14
   2   2  25    7.39    1.12
  -2  -2  25    5.29    1.18
  -2   2  25    3.62    1.18
  -2  -3 -24    4.11    1.43
   2  -3 -24    3.13    1.21
   2  -3 -24    2.75    1.45
  -2  -3 -23    4.96    1.72
   2  -3 -23   10.43    1.83
  -2  -3 -22   -0.25    2.01
   2  -3 -22    0.85    1.81
  -2  -3 -21   23.06    3.19
   2  -3 -21   21.23    2.84
   2  -3 -20   -1.38    2.10
  -2  -3 -20    1.23    2.37
   2  -3 -19   42.00    4.00
  -2  -3 -19   48.59    4.40
  -2   3 -18   20.10    3.15
   2   3 -18   23.73    2.92
   2  -3 -18   21.19    3.08
  -2  -3 -18   26.06    3.39
   2   3 -17  111.77    6.18
  -2  -3 -17  108.56    6.54
  -2   3 -17  107.00    6.32
   2  -3 -17  109.99    6.27
  -2   3 -17  108.71   11.14
   2   3 -17  100.72   10.11
  -2   3 -17  102.84    9.87
   2  -3 -17   83.77    9.85
  -2  -3 -17   98.38   11.30
   2   3 -16    3.46    2.12
  -2   3 -16    1.72    2.23
  -2  -3 -16    2.52    2.59
   2  -3 -16    2.57    2.23
  -2   3 -16    4.80    4.49
   2   3 -16    1.07    4.02
   2  -3 -16   -4.67    4.15
  -2  -3 -16    2.70    4.53
  -2   3 -16    7.10    3.97
   2   3 -15   37.89    3.44
  -2   3 -15   36.15    3.57
  -2  -3 -15   35.28    3.75
   2  -3 -15   36.48    3.59
  -2   3 -15   31.10    6.81
  -2  -3 -15   32.35    7.90
   2   3 -15   37.71    6.65
   2  -3 -15   32.98    6.56
  -2   3 -15   24.23    5.38
  -2   3 -14   12.64    2.43
   2   3 -14   12.01    2.21
  -2   3 -14   19.18    4.62
  -2   3 -14   10.94    5.14
   2   3 -14   17.15    4.62
   2  -3 -14   15.27    4.93
  -2  -3 -14   14.74    6.59
   2  -3 -14   12.50    2.46
  -2  -3 -14   14.98    2.72
   2   3 -13  166.54   11.86
  -2  -3 -13  176.35   13.98
  -2   3 -13  156.88   12.91
   2  -3 -13  161.54   12.21
  -2   3 -13  171.17   11.86
  -2   3 -13  163.22    7.81
   2  -3 -13  172.93    7.93
  -2  -3 -13  162.99    7.99
  -2   3 -12   40.50    5.56
   2   3 -12   31.62    3.82
  -2   3 -12   28.40    6.18
   2   3 -12   44.97    5.87
   2  -3 -12   37.15    5.63
  -2  -3 -12   33.85    6.45
   2   3 -11  185.88   10.11
  -2   3 -11  206.33   12.35
  -2  -3 -11  203.14   14.22
   2   3 -11  205.10   12.50
   2  -3 -11  204.43   12.75
  -2   3 -11  218.39   13.62
   2  -3 -10    4.69    3.19
   2   3 -10   14.83    3.33
  -2   3 -10   12.39    4.15
  -2  -3 -10    9.44    5.02
  -2   3 -10    5.18    2.90
   2   3 -10    6.77    1.99
  -2   3  -9   12.97    4.00
   2   3  -9    6.23    2.68
   2  -3  -9    7.08    3.08
  -2  -3  -9    7.55    4.29
  -2   3  -9    7.61    2.97
   2   3  -9   11.41    2.23
  -2   3  -8   43.05    5.09
  -2   3  -8   47.11    5.45
  -2  -3  -8   45.55    5.58
   2   3  -8   38.09    4.64
   2  -3  -8   40.75    4.53
   2   3  -8   43.29    3.68
  -2   3  -8   47.20    5.07
   2   3  -8   44.05    4.93
  -2   3  -7 1304.33   49.26
   2   3  -7 1353.90   47.22
   2   3  -7 1304.55   49.14
  -2   3  -7 1320.38   49.39
   2   3  -7 1383.75   48.94
   2  -3  -7 1362.09   48.99
   2   3  -6   99.78    5.51
   2   3  -6  108.18    6.90
  -2   3  -6  112.58    6.99
   2   3  -6   97.28    6.34
   2  -3  -6  109.54    6.68
   2   3  -5  484.76   18.17
   2   3  -5  494.27   19.02
   2  -3  -5  469.71   19.14
   2   3  -5  471.81   19.56
  -2   3  -5  489.34   19.69
   2   3  -4  152.90    6.81
   2   3  -4  141.38    7.12
   2  -3  -4  149.33    7.50
   2   3  -4  139.80    7.75
  -2   3  -4  159.24    8.02
   2   3  -3  524.93   19.25
  -2   3  -3  507.54   20.54
   2  -3  -3  528.32   19.80
   2   3  -3  513.14   19.38
   2   3  -3  492.96   20.16
  -2   3  -3  556.79   20.56
  -2   3  -2   54.06    4.64
   2  -3  -2   64.88    4.09
   2   3  -2   72.81    3.93
   2   3  -2   60.20    4.58
  -2   3  -2   72.12    4.76
  -2   3  -1  666.42   24.45
   2  -3  -1  639.78   23.06
   2   3  -1  626.57   22.93
   2   3  -1  625.85   24.20
  -2   3  -1  649.21   24.27
   2   3   0  432.92   17.04
  -2   3   0  402.71   16.92
  -2   3   0  414.34   16.97
   2   3   1  597.72   22.42
  -2   3   1  566.37   22.62
  -2   3   1  577.36   22.60
  -2   3   2   65.53    4.98
   2  -3   2   67.07    5.02
   2   3   2   60.60    4.85
  -2   3   2   69.24    5.20
   2  -3   3  600.17   22.91
   2   3   3  582.54   22.35
  -2   3   3  550.61   22.42
   2  -3   4  156.23    8.89
   2   3   4  157.10    8.22
  -2   3   4  166.45    8.69
   2  -3   5  489.74   21.01
   2   3   5  526.74   20.68
  -2   3   5  519.33   20.94
   2  -3   6  109.14    7.46
  -2   3   6  127.16    7.70
   2   3   6  119.48    7.32
   2  -3   7 1283.57   48.43
   2   3   7 1314.47   47.85
  -2   3   7 1306.14   48.25
   2  -3   8   35.75    4.62
   2   3   8   45.84    4.80
  -2   3   8   39.57    4.80
   2  -3   9   11.97    3.55
  -2   3   9    9.09    3.26
   2   3   9   13.13    3.42
   2  -3   9   14.36    3.84
   2  -3  10   14.04    4.06
  -2   3  10    7.46    2.99
   2   3  10   10.20    3.30
  -2  -3  10    8.69    3.97
   2  -3  11  222.48   13.69
  -2  -3  11  226.36   14.40
  -2   3  11  207.63   13.11
   2   3  11  215.26   12.88
   2  -3  12   33.16    5.87
  -2   3  12   26.06    5.43
   2   3  12   22.86    4.87
  -2  -3  12   31.55    6.01
  -2  -3  13  171.05   13.33
   2  -3  13  147.59   12.08
  -2   3  13  178.49   12.70
   2   3  13  174.65   12.30
   2  -3  14    8.15    4.58
  -2  -3  14   15.99    5.69
  -2   3  14   14.29    5.02
   2   3  14   10.45    4.53
   2   3  14   15.65    2.39
   2  -3  14   12.84    2.48
  -2  -3  15   28.29    6.27
   2  -3  15   30.77    6.50
  -2   3  15   31.01    7.14
   2   3  15   33.83    6.18
   2  -3  15   30.46    3.42
   2   3  15   35.86    3.30
  -2  -3  16   -1.32    4.53
   2  -3  16    7.03    4.60
   2   3  16    2.19    4.11
  -2   3  16    5.96    4.47
   2  -3  16    0.27    2.39
   2   3  16    5.40    2.39
  -2  -3  17  114.36   12.17
   2   3  17  105.70   10.54
   2  -3  17   97.95   10.70
  -2   3  17  120.75   11.79
   2   3  17  118.56    6.39
   2  -3  17  118.56    6.63
   2   3  18   24.11    3.01
   2  -3  18   24.98    3.30
   2   3  19   36.82    3.48
   2  -3  19   32.76    3.57
   2   3  20   -1.74    2.23
   2  -3  20   -1.96    2.41
   2  -3  21   28.91    3.22
   2   3  21   25.05    2.84
  -2   3  21   26.12    2.97
  -2  -3  21   28.42    3.33
   2  -3  22    1.12    1.99
  -2  -3  22    1.36    1.99
  -2   3  22    1.41    1.83
   2   3  22   -0.38    1.72
   2   3  23    9.80    1.63
  -2   3  23    8.53    1.81
  -2  -3  23    7.12    1.94
   2  -3  23    9.13    1.85
  -2  -3  24    0.92    1.30
   2  -3  24    4.09    1.32
   2  -4 -24   69.93    3.46
  -2  -4 -24   72.41    3.62
   2  -4 -24   74.42    3.68
   2  -4 -23    6.74    1.59
  -2  -4 -23    3.22    1.59
   2  -4 -23    7.32    1.79
   2  -4 -22  148.48    6.88
  -2  -4 -22  148.26    7.06
  -2  -4 -21   11.43    2.55
   2  -4 -21    9.04    2.28
  -2  -4 -20  263.69   11.95
   2  -4 -20  288.19   11.95
   2  -4 -19    7.79    2.41
  -2  -4 -19    9.49    2.84
  -2  -4 -18  382.54   16.39
   2  -4 -18  409.99   16.23
   2  -4 -17    8.82    2.52
  -2  -4 -17   13.37    3.06
  -2   4 -16  486.12   25.16
  -2  -4 -16  436.69   25.63
   2   4 -16  422.02   23.69
   2  -4 -16  445.20   24.81
   2  -4 -16  483.71   18.58
  -2  -4 -16  459.87   18.69
  -2   4 -16  486.06   24.43
   2   4 -15   14.65    4.93
  -2  -4 -15   29.63    6.54
   2  -4 -15   14.00    5.16
  -2   4 -15   18.29    5.36
  -2   4 -15   15.67    4.82
   2  -4 -15   18.55    3.04
  -2  -4 -15   15.03    3.06
  -2   4 -14  570.26   26.95
  -2   4 -14  540.07   27.44
  -2  -4 -14  501.93   27.95
   2   4 -14  584.19   27.04
   2  -4 -14  596.78   27.93
  -2  -4 -14  555.56   21.75
   2  -4 -14  580.75   21.57
  -2   4 -14  551.48   21.35
  -2   4 -13   26.17    6.05
  -2  -4 -13   24.40    6.59
   2   4 -13   27.28    5.20
   2  -4 -13   36.06    6.30
  -2   4 -13   31.71    5.31
   2  -4 -13   31.59    3.26
  -2  -4 -13   27.40    3.37
   2   4 -13   27.84    2.84
  -2   4 -13   30.30    3.10
   2   4 -12  780.81   32.24
   2  -4 -12  740.48   32.42
  -2   4 -12  735.59   33.07
  -2  -4 -12  710.68   33.78
  -2   4 -12  750.24   32.42
   2   4 -11   24.18    3.57
  -2   4 -11   19.78    4.58
  -2   4 -11   24.11    5.18
  -2  -4 -11   18.93    5.25
   2   4 -11   28.89    4.55
   2  -4 -11   24.87    4.80
  -2   4 -10 1286.20   50.73
   2   4 -10 1317.03   48.34
  -2  -4 -10 1313.26   52.27
   2  -4 -10 1318.64   50.68
  -2   4 -10 1343.29   51.44
   2   4 -10 1379.89   50.35
   2   4  -9   53.48    5.36
   2   4  -9   56.09    4.62
  -2   4  -9   59.08    6.27
   2   4  -9   48.59    5.92
  -2   4  -9   56.09    6.27
  -2  -4  -9   55.62    6.88
   2  -4  -9   42.71    5.36
  -2   4  -9   43.70    5.43
   2   4  -8 1536.32   54.28
  -2   4  -8 1463.66   56.27
  -2   4  -8 1576.17   56.96
   2   4  -8 1469.40   56.49
   2   4  -8 1523.23   55.31
   2  -4  -8 1530.36   55.73
  -2   4  -8 1553.44   56.60
  -2  -4  -8 1514.55   57.20
   2   4  -7  206.58   10.05
  -2   4  -7  210.42   11.74
  -2  -4  -7  210.20   11.97
  -2   4  -7  227.86   11.70
   2  -4  -7  223.48   11.14
   2   4  -7  214.01   10.67
  -2   4  -7  220.78   11.86
   2   4  -7  191.64   11.48
   2  -4  -6 2913.59   99.00
  -2  -4  -6 2661.91   99.49
  -2   4  -6 2835.80   99.29
   2   4  -6 2834.82   98.40
   2   4  -6 2791.77  100.10
  -2   4  -6 2963.79  100.43
   2   4  -6 2951.57   98.20
  -2   4  -6 2876.75  100.01
   2  -4  -5  349.41   14.85
   2   4  -5  358.52   14.47
  -2   4  -5  353.74   16.01
   2   4  -5  324.63   15.61
   2   4  -5  362.47   14.58
   2  -4  -4 1664.17   59.84
   2   4  -4 1706.79   59.39
  -2   4  -4 1775.43   61.56
   2   4  -4 1651.44   61.16
   2   4  -4 1780.29   59.97
   2  -4  -3  519.30   19.94
   2   4  -3  501.15   19.47
   2   4  -3  510.26   21.35
  -2   4  -3  550.00   21.75
  -2   4  -3  548.86   21.77
   2   4  -3  560.32   20.50
   2   4  -2 1001.27   35.59
   2  -4  -2  994.13   35.72
  -2   4  -2 1027.62   38.20
   2   4  -2 1076.47   38.09
  -2   4  -2 1055.17   38.25
  -2   4  -1  394.65   16.79
   2   4  -1  380.58   16.61
  -2   4  -1  383.62   16.79
  -2   4   0 1370.60   50.30
  -2   4   0 1311.70   50.44
   2   4   0 1484.05   50.53
  -2   4   1  374.28   16.19
  -2   4   1  334.16   16.05
   2   4   1  367.25   15.99
  -2   4   2  891.71   35.72
   2   4   2  940.68   35.41
   2  -4   2  969.37   35.59
  -2   4   3  482.15   21.37
   2   4   3  487.49   21.14
   2  -4   3  519.79   20.99
  -2   4   4 1580.30   54.17
   2   4   4 1515.40   53.63
   2  -4   4 1586.98   54.30
  -2  -4   4 1408.11   50.48
   2   4   5  329.72   15.29
  -2   4   5  338.31   15.83
   2  -4   5  331.59   15.67
   2   4   6 2949.92  102.26
  -2   4   6 2954.68  102.71
   2  -4   6 2850.18  102.31
   2   4   7  197.04   11.19
  -2   4   7  195.59   11.54
   2  -4   7  185.41   10.96
   2   4   8 1734.32   61.42
  -2   4   8 1661.78   61.58
   2  -4   8 1586.58   61.13
   2   4   9   65.06    6.50
  -2   4   9   70.13    6.85
   2  -4   9   73.86    6.90
   2   4  10 1314.89   51.51
  -2   4  10 1401.05   52.40
   2  -4  10 1301.90   51.13
   2   4  11   17.77    4.60
  -2   4  11   19.78    4.93
  -2  -4  11   10.85    4.22
   2  -4  11   21.28    5.25
   2   4  12  897.52   37.64
  -2   4  12  866.30   37.96
   2  -4  12  916.09   38.54
  -2  -4  12  829.39   38.65
   2   4  13   18.60    2.32
   2  -4  13   18.58    2.59
  -2   4  13   20.54    5.54
  -2  -4  13   21.99    5.54
   2   4  13   21.17    5.25
   2  -4  13   14.58    5.07
   2  -4  14  517.14   20.65
   2   4  14  577.94   20.70
  -2   4  14  549.53   27.93
   2   4  14  552.28   27.44
  -2  -4  14  563.40   28.85
   2  -4  14  597.20   28.56
   2  -4  15    7.97    2.41
   2   4  15    6.61    2.14
  -2  -4  15    3.91    4.76
   2  -4  15    1.18    4.20
  -2   4  15    7.17    4.47
   2   4  15    4.42    3.95
   2   4  16  514.17   19.22
   2  -4  16  511.13   19.47
   2   4  16  511.71   26.86
  -2   4  16  467.64   26.66
  -2  -4  16  459.98   27.24
   2  -4  16  471.34   26.59
   2   4  17   11.52    2.26
   2  -4  17    9.00    2.37
   2  -4  18  420.28   16.50
   2   4  18  402.95   16.08
   2  -4  19   10.65    2.57
   2   4  19   11.07    2.30
   2  -4  20  287.81   11.59
  -2  -4  20  254.74   11.39
   2   4  20  268.16   11.07
  -2   4  20  265.81   11.10
   2   4  21   12.62    2.08
   2  -4  21   12.41    2.37
  -2   4  21   12.59    2.10
  -2  -4  21   16.75    2.52
  -2  -4  22  141.34    6.61
   2  -4  22  148.10    6.70
   2  -4  23   10.36    1.59
  -2  -4  23    4.93    1.38
   2  -5 -23    2.97    1.34
   2  -5 -23    5.65    1.32
  -2  -5 -23    3.37    1.32
  -2  -5 -22    1.70    1.79
   2  -5 -22   -0.71    1.47
   2  -5 -22    2.08    1.59
  -2  -5 -21    3.06    2.03
   2  -5 -21    3.28    1.85
   2  -5 -20    2.28    2.03
  -2  -5 -20    1.63    2.21
   2  -5 -19    4.18    2.28
  -2  -5 -19    2.72    2.34
   2  -5 -18    4.47    2.34
  -2  -5 -18    0.31    2.63
   2  -5 -17    5.56    2.50
  -2  -5 -17    9.76    3.08
   2  -5 -16    9.04    2.75
  -2  -5 -16   14.96    3.26
  -2   5 -15   30.30    5.65
   2  -5 -15   28.96    3.59
  -2  -5 -15   23.24    3.53
  -2   5 -14   10.72    4.29
   2  -5 -14    7.50    2.57
  -2  -5 -14    7.86    2.68
   2   5 -14    6.92    3.39
  -2   5 -14   11.32    3.93
  -2   5 -13   -1.85    4.24
   2  -5 -13    0.87    2.19
  -2  -5 -13    0.63    2.63
   2   5 -13   -0.80    2.72
  -2   5 -12    4.40    3.75
   2  -5 -12   12.64    2.61
  -2  -5 -12   11.12    2.75
   2   5 -12    8.17    2.99
  -2   5 -12    8.28    3.66
  -2   5 -11   -2.48    3.64
  -2  -5 -11    3.13    2.21
   2  -5 -11    3.37    2.03
   2  -5 -11    0.76    2.81
  -2  -5 -11    3.55    3.91
  -2   5 -11    2.32    3.33
   2   5 -11    5.38    2.68
  -2  -5 -10   16.95    4.69
   2   5 -10   19.72    3.73
   2  -5 -10   27.55    4.55
  -2   5 -10   20.41    4.49
  -2   5 -10   23.31    5.02
   2   5 -10   18.76    4.82
  -2   5 -10   13.95    4.00
   2   5 -10   17.64    3.22
   2   5  -9   75.02    5.89
  -2   5  -9   70.22    6.97
  -2  -5  -9   83.08    7.75
   2  -5  -9   61.89    6.23
   2   5  -9   73.17    6.10
  -2   5  -9   79.80    7.01
  -2   5  -9   84.67    7.97
   2   5  -9   67.90    7.48
   2   5  -8   46.78    5.96
  -2   5  -8   51.20    6.16
   2   5  -8   57.58    4.93
   2   5  -8   55.51    4.98
  -2  -5  -8   42.22    5.76
  -2   5  -8   52.43    5.38
   2  -5  -8   40.23    4.76
  -2   5  -8   53.77    6.03
  -2   5  -7  379.33   18.64
   2   5  -7  407.71   18.96
  -2   5  -7  361.82   18.26
   2   5  -7  387.03   16.77
   2   5  -7  381.32   16.37
   2  -5  -7  382.30   16.95
  -2  -5  -7  382.01   17.82
  -2   5  -7  400.52   17.46
   2  -5  -6   75.78    5.36
   2   5  -6   57.49    4.38
  -2   5  -6   63.14    5.22
  -2   5  -6   69.73    6.50
   2   5  -6   60.42    4.91
  -2   5  -6   70.91    6.52
  -2  -5  -6   46.29    4.96
   2   5  -6   50.75    5.69
  -2   5  -5  336.77   14.36
   2  -5  -5  326.43   14.07
   2   5  -5  313.22   13.42
  -2   5  -5  354.14   16.34
   2   5  -5  345.30   14.80
  -2   5  -5  335.54   16.28
   2   5  -5  319.69   15.99
  -2   5  -4   44.39    5.07
   2   5  -4   49.37    3.33
  -2   5  -4   47.02    3.84
   2   5  -4   44.16    4.31
  -2   5  -3  294.57   12.15
   2   5  -3  296.56   11.70
   2   5  -3  357.09   15.47
  -2   5  -3  338.29   15.47
  -2   5  -2  154.49    6.74
   2   5  -2  178.29   10.00
  -2   5  -2  179.05   10.16
  -2   5  -2  185.14   10.11
   2   5  -1  356.47   16.37
  -2   5  -1  331.44   16.48
  -2   5  -1  364.19   16.52
   2   5   0   21.81    3.89
  -2   5   0   24.34    4.31
  -2   5   0   25.39    4.13
  -2   5   1  406.52   17.73
  -2   5   1  356.73   17.73
   2   5   1  365.73   17.39
   2  -5   2  199.66   11.36
   2   5   2  199.10   11.23
  -2   5   2  193.29   11.57
   2  -5   3  306.92   15.09
   2   5   3  294.17   15.05
  -2   5   3  293.41   15.45
   2  -5   4   53.30    5.65
   2   5   4   40.86    5.29
  -2   5   4   38.92    5.36
   2   5   5  361.89   17.75
  -2   5   5  373.72   18.53
   2  -5   5  331.35   16.92
   2  -5   6   76.81    6.81
   2   5   6   63.46    6.68
  -2   5   6   84.82    7.44
   2  -5   7  431.04   19.87
   2   5   7  407.15   19.67
  -2   5   7  405.03   19.98
   2  -5   8   43.72    5.63
  -2   5   8   36.51    5.60
   2   5   8   41.11    5.65
   2  -5   9   80.45    7.55
   2   5   9   72.41    7.61
  -2   5   9   83.51    8.31
   2   5  10   17.01    4.53
  -2   5  10   19.98    5.00
   2  -5  10   21.12    4.22
  -2   5  11    7.84    4.29
   2   5  11   -0.92    3.89
  -2  -5  11   -3.30    5.22
   2  -5  11    1.00    5.02
  -2   5  12   18.96    5.38
   2   5  12   12.84    4.51
  -2  -5  12   22.62    6.16
   2  -5  12    7.68    4.93
   2   5  13    3.17    4.49
  -2   5  13    1.14    4.60
  -2  -5  13   -2.57    5.54
   2  -5  13    4.73    5.20
  -2  -5  14    9.22    5.49
   2  -5  14   -3.66    4.78
   2   5  14    3.35    3.77
  -2   5  14    3.59    4.15
   2   5  14    4.85    1.74
   2  -5  15   22.86    6.12
   2   5  15   24.63    5.81
  -2   5  15   25.23    6.65
  -2  -5  15   31.48    7.46
   2   5  15   29.25    2.81
   2   5  16   16.79    2.34
   2  -5  17    9.60    2.34
   2   5  17    4.87    1.79
   2   5  18   -1.70    1.83
   2  -5  18    0.25    2.05
   2  -5  19    2.59    1.88
  -2  -5  19    7.08    2.14
  -2  -5  20    2.08    1.74
   2  -5  20    0.85    1.76
   2  -6 -23   22.57    1.70
  -2  -6 -23   24.98    1.81
  -2  -6 -22   80.07    4.00
   2  -6 -22   79.09    3.91
  -2  -6 -21   26.39    2.72
   2  -6 -21   28.09    2.63
   2  -6 -21   24.25    2.48
   2  -6 -20  101.84    5.51
  -2  -6 -20   98.38    5.63
   2  -6 -19   48.21    3.91
  -2  -6 -19   51.29    4.22
   2  -6 -18  236.74   10.54
  -2  -6 -18  231.94   10.76
   2  -6 -17  109.16    6.63
  -2  -6 -17  123.21    6.94
   2  -6 -16  252.35   11.30
  -2  -6 -16  232.70   11.34
   2  -6 -15  272.29   12.08
  -2  -6 -15  263.69   12.17
   2  -6 -14  207.54    9.85
  -2  -6 -14  190.23    9.91
  -2   6 -14  222.12   14.98
  -2  -6 -13  307.57   14.16
   2  -6 -13  346.77   14.29
  -2   6 -13  359.10   19.74
   2  -6 -12  256.82   11.52
  -2  -6 -12  247.59   11.72
  -2   6 -12  283.70   16.79
   2  -6 -11  220.35   10.03
  -2  -6 -11  205.22   10.07
  -2   6 -11  224.42   14.60
   2  -6 -10  487.98   18.24
  -2  -6 -10  442.87   18.20
  -2   6 -10  489.65   24.09
   2   6 -10  426.66   23.15
  -2   6 -10  435.64   22.80
  -2   6  -9  134.99   11.05
   2   6  -9  152.90   11.32
  -2   6  -9  157.70   11.36
   2   6  -9  156.45    9.56
  -2   6  -8 1045.01   42.38
   2   6  -8  998.75   41.95
  -2   6  -8 1036.98   41.73
   2   6  -8 1023.51   39.34
  -2   6  -7  274.79   15.92
   2   6  -7  271.33   15.63
  -2   6  -7  279.30   15.41
   2   6  -7  266.48   13.58
   2   6  -6 1271.95   50.82
  -2   6  -6 1342.98   51.42
  -2   6  -6 1332.20   51.06
   2   6  -6 1333.69   49.08
  -2   6  -5  341.30   17.01
  -2   6  -5  318.69   16.39
   2   6  -4 1197.67   44.86
  -2   6  -4 1111.28   44.79
  -2   6  -4 1124.77   44.43
   2   6  -3  468.13   20.94
  -2   6  -3  420.52   20.72
  -2   6  -2  947.95   39.16
   2   6  -2 1016.72   39.34
  -2   6  -1  432.78   21.08
   2   6  -1  475.25   21.08
  -2   6  -1  440.93   20.79
  -2   6   0   91.48    8.06
   2   6   0   93.73    7.88
  -2   6   0  102.40    8.08
   2   6   1  476.86   21.70
  -2   6   1  449.46   22.08
   2  -6   2 1028.27   41.86
  -2   6   2 1066.83   42.76
   2   6   2 1078.97   42.09
   2  -6   3  487.80   22.31
   2   6   3  479.11   22.55
  -2   6   3  466.94   22.82
   2  -6   4  978.72   39.21
   2   6   4  975.71   39.23
  -2   6   4  940.76   39.88
   2  -6   5  357.87   18.26
   2   6   5  372.25   19.11
  -2   6   5  339.83   18.93
  -2   6   6 1225.96   48.50
   2   6   6 1259.72   47.78
   2  -6   7  249.45   14.54
   2   6   7  262.87   16.19
  -2   6   7  261.53   16.54
   2  -6   8  854.07   37.89
   2   6   8  958.05   39.52
  -2   6   8  970.08   39.99
   2   6   8  977.52   40.53
  -2   6   8  945.83   41.08
   2   6   9  136.42   10.90
  -2   6   9  128.12   11.07
   2   6  10  519.48   25.14
  -2   6  10  470.23   25.19
   2   6  11  259.79   16.34
  -2   6  11  227.99   16.21
   2  -6  12  307.48   19.72
  -2  -6  12  305.33   19.96
   2   6  12  292.38   18.73
  -2   6  12  307.41   19.49
   2  -6  13  364.70   22.22
  -2  -6  13  359.66   22.60
   2   6  13  367.81   21.43
  -2   6  13  343.87   21.30
  -2  -6  14  179.83   15.61
   2  -6  14  193.45   15.94
   2   6  14  177.26   14.33
  -2   6  14  168.11   14.47
   2  -7 -22    1.16    0.96
  -2  -7 -22    0.33    1.00
   2  -7 -21   13.44    1.50
   2  -7 -21   10.78    1.76
  -2  -7 -21   10.36    1.85
  -2  -7 -20    0.20    1.74
   2  -7 -20    2.12    1.59
   2  -7 -20   -0.49    1.36
   2  -7 -19    5.02    2.14
   2  -7 -19    9.51    1.88
   2  -7 -18    4.18    2.32
  -2  -7 -18    5.81    2.41
   2  -7 -18    3.44    2.01
   2  -7 -17   18.78    3.04
  -2  -7 -17   15.61    3.17
   2  -7 -16    4.96    2.61
  -2  -7 -16    4.29    2.75
   2  -7 -15   62.52    4.85
  -2  -7 -15   53.36    4.76
   2  -7 -14   -1.00    2.68
  -2  -7 -14    0.36    2.72
  -2   7 -13   39.81    6.50
   2  -7 -13   55.80    4.69
  -2  -7 -13   50.77    4.71
  -2   7 -12    5.18    3.77
   2  -7 -12    4.31    2.75
  -2  -7 -12    3.89    2.84
  -2   7 -11  121.42   11.07
   2   7 -11  128.90   11.59
  -2   7 -11  108.27   10.99
  -2  -7 -11  134.70    7.64
   2  -7 -11  130.17    7.39
  -2   7 -10   20.61    5.11
   2  -7 -10   20.76    3.37
  -2  -7 -10   19.98    3.44
  -2   7 -10   23.27    5.60
   2   7 -10   19.25    5.27
  -2   7  -9  188.22   12.95
  -2   7  -9  173.91   13.26
   2   7  -9  185.03   13.22
   2  -7  -9  164.22    8.46
  -2  -7  -9  163.08    8.69
   2   7  -8   14.49    5.00
  -2   7  -8   21.81    5.05
   2  -7  -8   27.57    3.39
  -2  -7  -8   27.17    3.51
  -2   7  -7   27.95    5.27
  -2   7  -7   29.99    5.92
   2   7  -7   24.87    5.49
  -2   7  -6   30.37    5.51
   2   7  -6   24.43    4.98
  -2   7  -6   34.05    5.85
  -2   7  -5   13.15    4.11
  -2   7  -5   16.97    4.58
   2   7  -5   19.36    4.53
  -2   7  -4    2.41    3.46
   2   7  -4    3.24    3.37
  -2   7  -4    4.33    3.33
   2   7  -3  286.49   15.99
  -2   7  -3  281.22   16.32
  -2   7  -3  286.18   15.92
   2   7  -2   43.63    6.05
  -2   7  -2   45.62    6.18
   2   7  -1  335.41   17.55
  -2   7  -1  312.01   17.71
   2   7   0    4.71    3.22
  -2   7   0    6.90    3.86
  -2   7   1  321.63   18.24
   2   7   1  332.71   17.95
   2  -7   1  321.99   18.13
   2   7   2   39.39    6.32
  -2   7   2   46.46    6.83
   2  -7   2   41.08    6.16
   2   7   3  258.42   16.46
  -2   7   3  305.29   17.71
   2  -7   3  304.66   16.88
   2   7   4    2.75    3.57
  -2   7   4    1.00    3.97
   2  -7   4    7.93    3.86
   2   7   5   10.32    4.42
  -2   7   5   13.44    4.55
   2  -7   5   15.88    4.69
   2   7   6   23.42    5.45
  -2   7   6   26.79    5.92
   2  -7   6   23.18    5.11
   2  -7   7   28.91    5.36
   2   7   7   20.88    5.72
  -2   7   7   30.79    6.30
   2   7   8   26.50    2.63
  -2   7   8   21.81    5.83
   2   7   8   18.96    5.45
   2   7   9  181.24   14.31
  -2   7   9  162.41   14.40
   2   7   9  175.63    7.75
   2   7  10   21.90    2.55
   2   7  10   21.43    5.78
  -2   7  10   31.21    7.21
   2   7  11  130.13   12.46
  -2   7  11  108.34   12.28
  -2  -7  12    6.77    5.07
   2  -7  12    9.44    5.40
   2   7  12   -2.77    5.85
  -2   7  12    5.92    6.03
  -2  -7  13   34.94    7.23
   2  -7  13   37.67    7.48
   2   7  13   58.12    8.82
  -2   7  13   30.39    7.23
  -2  -8 -21    6.94    1.25
   2  -8 -21    8.93    1.30
   2  -8 -20   81.81    4.09
  -2  -8 -20   73.64    4.06
   2  -8 -19    1.70    1.65
  -2  -8 -19    2.14    1.70
   2  -8 -18  145.80    7.12
  -2  -8 -18  151.85    7.28
   2  -8 -17   23.69    3.04
  -2  -8 -17   27.13    3.30
   2  -8 -16  200.75    9.49
  -2  -8 -16  206.80    9.71
   2  -8 -15   57.25    4.64
  -2  -8 -15   63.43    5.02
   2   8 -15   63.37    3.89
   2  -8 -14  231.76   10.78
  -2  -8 -14  225.65   10.87
  -2  -8 -13  122.45    7.28
   2  -8 -13  102.69    6.70
  -2  -8 -12  286.65   13.15
   2  -8 -12  298.79   13.08
  -2   8 -11  121.24   11.61
   2  -8 -11  105.81    6.72
  -2  -8 -11  105.75    6.94
  -2   8 -11   95.21    9.91
  -2   8 -10  296.43   18.98
   2   8 -10  281.69   18.49
   2  -8 -10  291.45   12.97
  -2  -8 -10  278.50   13.04
  -2   8 -10  298.03   18.17
   2  -8  -9   43.85    4.31
  -2  -8  -9   34.34    4.20
  -2   8  -9   34.45    6.16
  -2   8  -9   45.93    7.30
   2   8  -9   33.36    6.41
  -2   8  -8  519.53   26.64
   2  -8  -8  525.91   21.23
  -2  -8  -8  542.95   21.43
  -2   8  -8  554.71   27.98
   2   8  -8  609.98   28.24
  -2   8  -7   19.05    5.22
  -2   8  -7   25.63    6.01
   2   8  -7   30.32    5.72
  -2   8  -6  473.93   24.85
  -2   8  -6  525.29   26.35
   2   8  -6  519.08   25.59
   2   8  -5   55.13    3.86
  -2   8  -5   47.27    6.74
  -2   8  -5   60.69    7.79
   2   8  -5   56.42    7.50
   2   8  -4  830.51   34.65
  -2   8  -4  723.76   34.16
  -2   8  -4  737.47   34.03
  -2   8  -3  186.08   13.11
   2   8  -3  164.62   12.21
  -2   8  -3  147.34   11.79
   2   8  -2  594.21   22.35
   2   8  -2  643.87   28.91
  -2   8  -2  665.48   29.94
   2   8  -1  222.12    9.42
   2   8  -1  218.39    9.42
   2   8  -1  251.19   15.27
  -2   8  -1  225.94   15.29
   2   8   0  689.49   25.12
   2  -8   0  693.59   32.51
   2   8   0  675.55   25.03
   2   8   0  755.35   32.04
  -2   8   0  734.32   32.62
   2   8   1  243.51    9.89
   2  -8   1  224.08   15.36
   2   8   1  222.68    9.69
  -2   8   1  259.67   16.21
   2   8   1  232.79   15.03
   2   8   2  642.71   23.69
   2  -8   2  626.88   30.57
   2   8   2  647.26   23.62
   2   8   2  694.78   30.75
  -2   8   2  682.12   31.71
   2   8   3  156.94    7.23
   2  -8   3  144.98   12.03
   2   8   3  156.72    7.14
  -2   8   3  159.31   13.06
   2   8   3  136.80   11.57
   2   8   4  769.96   28.11
  -2   8   4  840.85   36.98
   2   8   4  821.38   36.10
   2  -8   4  755.73   35.03
   2   8   4  783.06   28.07
   2   8   5   70.67    4.40
  -2   8   5   73.77    9.18
   2   8   5   72.48    8.53
   2  -8   5   72.30    8.28
   2   8   5   69.19    4.26
  -2   8   6  526.49   28.04
   2   8   6  509.97   26.75
   2   8   6  513.90   19.25
   2   8   7   16.59    5.34
  -2   8   7   16.79    5.72
   2   8   7   18.73    2.41
   2   8   8  517.00   27.57
  -2   8   8  569.21   29.00
   2   8   8  517.96   19.54
   2   8   9   40.97    7.44
  -2   8   9   40.26    7.55
   2   8   9   40.28    3.22
   2   8  10  291.56   19.34
  -2   8  10  272.02   19.69
   2   8  10  291.31   11.70
   2   8  11  115.35   11.74
  -2   8  11   96.50   11.39
  -2  -9 -20    1.16    0.87
   2  -9 -19    0.27    1.23
  -2  -9 -19   -1.12    1.32
   2  -9 -18    3.66    1.59
  -2  -9 -18    1.61    1.56
   2  -9 -17    1.05    1.76
  -2  -9 -17   -1.30    1.99
  -2  -9 -16    1.25    2.14
   2  -9 -16    2.43    2.03
   2  -9 -15    0.56    2.08
  -2  -9 -15    2.55    2.30
   2   9 -15    0.36    1.34
   2  -9 -14   -1.52    2.43
  -2  -9 -14    2.81    2.61
   2   9 -14   -0.40    1.50
  -2  -9 -13   -1.00    2.63
   2  -9 -13    3.89    2.61
   2   9 -13    1.14    1.61
   2  -9 -12   -0.33    2.75
  -2  -9 -12    1.74    2.70
   2   9 -12    0.74    1.72
   2  -9 -11   33.09    4.18
  -2  -9 -11   40.28    4.42
   2   9 -11   46.89    3.71
   2  -9 -10   -1.43    2.84
  -2  -9 -10    2.92    2.81
   2   9 -10    2.34    1.92
   2  -9  -9   36.04    4.18
  -2  -9  -9   29.96    4.06
   2   9  -9   35.61    2.68
   2   9  -9   35.46    3.42
  -2   9  -9   36.44    7.19
   2   9  -9   44.48    7.23
  -2   9  -8   22.17    5.63
   2   9  -8   20.18    2.86
  -2   9  -8   23.62    5.78
   2   9  -8   31.21    6.23
   2  -9  -8   23.73    3.66
  -2  -9  -8   18.09    3.28
  -2   9  -7   35.28    6.45
   2   9  -7   35.79    3.35
   2   9  -7   33.02    6.79
  -2   9  -7   31.95    6.81
  -2  -9  -7   36.86    4.31
   2  -9  -7   28.54    4.09
  -2   9  -6    9.85    4.80
   2   9  -6    5.87    2.21
   2   9  -6   10.05    4.82
  -2   9  -6    4.85    3.95
  -2   9  -5   64.71    8.64
   2   9  -5   76.88    8.84
   2   9  -4   -4.31    4.02
  -2   9  -4    1.18    3.84
   2   9  -3   29.96    2.99
   2   9  -3   26.44    5.74
  -2   9  -3   38.23    6.83
   2   9  -2    2.10    1.85
   2   9  -2    1.05    3.82
  -2   9  -2    2.30    4.11
   2   9  -1   95.01    9.80
  -2   9  -1   95.97    5.14
  -2   9  -1   79.11    9.91
   2   9  -1   80.83    4.93
   2  -9  -1   78.50   10.03
  -2   9   0   44.48    3.42
   2  -9   0   44.97    7.88
   2   9   0   46.93    7.32
   2   9   0   42.91    3.51
   2   9   1  100.86    5.43
   2  -9   1   98.64   10.47
   2   9   1   78.13    9.29
  -2   9   1   79.26    9.98
   2   9   1   97.22    5.27
  -2   9   1   94.63    5.11
   2   9   2    2.55    1.83
   2  -9   2    1.16    4.04
   2   9   2    1.34    1.63
   2   9   2    1.09    3.64
  -2   9   2   -1.21    4.15
   2   9   3   34.45    3.24
   2  -9   3   29.05    6.45
   2   9   3   42.20    6.99
  -2   9   3   31.88    6.81
   2   9   3   33.07    2.99
   2   9   4    0.22    1.83
   2   9   4   -0.22    1.59
   2   9   4    1.14    4.29
  -2   9   4   -1.27    4.38
   2   9   5   73.95    9.15
  -2   9   5   60.20    8.84
   2   9   5   68.37    4.44
   2   9   6   13.53    5.11
  -2   9   6   10.74    4.91
   2   9   6    6.39    2.10
   2   9   7   13.98    5.45
  -2   9   7   24.90    6.43
   2   9   7   24.20    2.75
   2   9   8   22.37    6.03
  -2   9   8   24.23    6.43
   2   9   8   24.90    2.79
   2   9   9   27.11    6.72
  -2   9   9   33.42    7.68
   2   9   9   35.50    3.08
   2   9  10   -0.63    1.54
   2 -10 -18   79.04    3.64
  -2 -10 -18   68.99    3.59
  -2  10 -18   75.69    3.42
   2 -10 -17    8.37    1.67
  -2 -10 -17   11.50    1.76
  -2  10 -17    9.67    1.45
   2 -10 -16  127.94    6.32
  -2 -10 -16  148.35    6.59
   2 -10 -15    7.32    2.10
  -2 -10 -15    4.96    2.08
   2 -10 -14  202.76    9.22
  -2 -10 -14  196.35    9.15
   2  10 -14  204.32    8.37
   2 -10 -13    5.09    2.41
  -2 -10 -13    3.15    2.39
   2  10 -13    6.43    1.74
   2 -10 -12  242.48   11.66
  -2 -10 -12  260.57   11.86
   2  10 -12  282.74   11.03
   2 -10 -11    1.63    2.57
  -2 -10 -11    5.63    2.75
   2  10 -11    2.34    1.90
   2  10 -10  464.76   17.24
   2 -10 -10  419.01   17.88
  -2 -10 -10  430.50   18.04
   2  10  -9   16.14    2.59
   2 -10  -9   23.13    3.53
  -2 -10  -9   21.64    3.44
   2  10  -9   16.77    2.03
   2  10  -8  179.58    7.73
   2 -10  -8  167.50    9.22
  -2 -10  -8  171.77    9.29
   2  10  -8  179.43    8.44
   2  10  -7  127.00    6.23
   2  10  -7  133.05    6.77
   2 -10  -7  125.46    7.59
  -2 -10  -7  131.91    7.68
   2  10  -5  116.89   11.52
  -2  10  -5  172.33   13.87
  -2  10  -4  440.53   17.44
  -2  10  -4  450.24   25.25
   2  10  -4  469.31   24.85
   2  10  -4  457.59   17.62
  -2  10  -3  112.22    6.16
   2 -10  -3   89.51   11.70
  -2  10  -3  142.32   12.75
   2  10  -3  135.17   11.74
   2  10  -3  114.74    6.23
  -2  10  -2  549.02   21.12
   2 -10  -2  536.50   30.25
   2  10  -2  535.38   28.33
  -2  10  -2  618.42   30.19
   2  10  -2  584.95   21.32
   2  10  -1    2.19    2.08
  -2  10  -1    2.12    1.76
   2 -10  -1    2.72    4.58
   2 -10   0  714.85   35.93
   2  10   0  805.35   35.52
  -2  10   0  759.44   35.97
  -2  10   0  733.85   26.84
   2  10   0  730.64   26.95
   2  10   1    5.47    2.03
  -2  10   1    3.53    1.81
   2  10   1   -1.16    5.89
  -2  10   1   -3.86    6.23
   2 -10   1    7.75    4.60
   2  10   2  630.63   30.90
  -2  10   2  658.36   32.00
   2  10   2  590.80   22.46
  -2  10   3   88.51   10.27
   2  10   3  103.02   10.34
   2  10   3   93.91    5.31
   2  10   4  477.21   26.03
  -2  10   4  499.34   27.31
   2  10   4  486.88   18.58
   2  10   5  117.47    6.30
   2  10   5  137.05   12.21
  -2  10   5  135.69   12.75
   2  10   6  263.18   11.03
   2  10   7  140.26    6.85
   2  10   8  243.55   10.14
   2  10   8  250.43   10.36
   2  10   9    9.22    2.03
   2 -11 -16    2.28    1.16
  -2 -11 -16    3.42    1.21
  -2  11 -16    3.89    1.09
   2 -11 -15    0.31    1.38
  -2 -11 -15    2.03    1.43
  -2  11 -15    3.53    1.27
   2 -11 -14   -0.18    1.70
  -2 -11 -14   -0.76    1.72
   2 -11 -13   16.46    2.46
  -2 -11 -13   14.16    2.41
   2  11 -13   11.19    1.67
  -2  11 -13   11.10    1.96
   2 -11 -12   10.18    2.52
  -2 -11 -12    7.50    2.39
  -2  11 -12    9.13    1.99
   2  11 -12   10.23    1.79
   2 -11 -11   20.30    2.99
  -2 -11 -11   15.18    2.79
  -2  11 -11   15.45    2.41
   2  11 -11   20.81    2.37
   2 -11 -10    9.73    2.79
  -2 -11 -10    9.49    2.70
   2  11 -10    9.76    2.08
  -2  11 -10   10.47    2.30
   2 -11  -9   50.48    4.62
  -2 -11  -9   52.89    4.69
  -2  11  -9   61.13    4.18
   2  11  -8    3.42    1.32
  -2  11  -8    3.39    1.88
   2  11  -8    6.61    2.05
   2 -11  -8    2.30    2.63
  -2 -11  -8    4.60    2.81
   2  11  -7   23.71    2.32
  -2  11  -7   19.96    2.68
   2 -11  -7   24.09    3.51
  -2 -11  -7   19.02    3.35
   2  11  -6    2.68    1.41
   2 -11  -6    1.38    2.77
  -2 -11  -6    7.59    3.24
  -2  11  -6    2.97    1.88
   2  11  -5    9.71    2.30
  -2  11  -5    8.13    2.21
  -2  11  -4   32.60    3.13
   2  11  -4   34.30    3.19
  -2  11  -3   36.31    3.28
   2  11  -3   36.33    3.26
   2  11  -2   19.56    2.59
  -2  11  -2   21.99    2.70
  -2  11  -1   80.60    4.96
   2  11  -1   98.80    5.40
   2  11   0   18.20    2.59
  -2  11   0   11.68    2.08
   2  11   1   90.70    5.22
  -2  11   1   94.27    5.11
   2  11   2   23.82    2.75
   2  11   6    1.27    1.50
   2  11   7   26.08    2.50
   2  11   8    4.96    1.47
   2 -12 -14   58.97    2.97
  -2 -12 -14   51.91    2.95
  -2 -12 -13    5.05    1.50
   2 -12 -13    2.14    1.30
  -2  12 -13    3.46    1.18
   2  12 -12  110.93    4.80
  -2  12 -12  112.53    5.00
   2 -12 -12   97.97    5.16
  -2 -12 -12  104.49    5.25
   2 -12 -11   17.46    2.32
  -2 -12 -11   13.87    2.30
   2  12 -11   14.83    1.81
  -2  12 -11   16.86    1.99
  -2  12 -10  146.65    6.48
   2  12 -10  144.02    6.36
   2 -12 -10  137.74    6.90
  -2 -12 -10  141.18    6.94
   2  12  -9   80.69    4.42
  -2  12  -9   90.12    4.62
   2 -12  -9   79.49    5.02
  -2 -12  -9   75.71    4.98
  -2  12  -8  119.34    5.81
   2 -12  -8  111.71    6.36
  -2 -12  -8  115.48    6.36
  -2  12  -7  126.82    6.21
   2 -12  -7  129.90    7.01
  -2 -12  -7  128.92    7.06
   2  12  -7  129.55    5.78
  -2  12  -6   95.03    5.34
   2  12  -6  112.80    5.56
   2 -12  -6  108.63    6.36
  -2 -12  -6  100.43    6.27
   2  12  -6  103.65    5.09
   2  12  -5  145.11    6.77
  -2  12  -5  145.29    6.70
  -2 -12  -5  127.27    7.37
   2 -12  -5  127.38    7.41
   2  12  -5  143.88    6.48
   2  12  -4  195.97    8.69
  -2  12  -4  200.91    8.57
  -2 -12  -4  183.38    9.47
   2 -12  -4  190.61    9.56
   2  12  -4  199.99    8.48
   2  12  -3   46.64    3.39
  -2  12  -3   41.69    3.24
   2  12  -3   42.11    3.42
   2  12  -2  249.65   10.43
  -2  12  -2  229.49   10.11
   2  12  -1    7.81    2.05
  -2  12  -1    7.81    1.85
   2  12   0  273.58   10.92
  -2  12   0  242.93   10.36
   2  12   0  261.46   10.74
   2  12   1    2.48    1.67
  -2  12   1    2.17    1.45
   2  12   1    3.37    1.79
   2  12   2  258.29   10.78
   2  12   3   40.32    3.24
   2  12   4  188.36    8.28
   2  12   5  136.04    6.34
   2  12   6  110.43    5.36
   2  12   7  141.02    6.23
   2  12   8  115.73    5.20
   2  13 -11   -0.65    0.76
  -2  13 -11    0.36    0.85
   2 -13 -11   -0.33    1.09
  -2 -13 -11   -0.80    1.07
   2  13 -10    4.98    1.09
  -2  13 -10    4.60    1.12
   2 -13 -10    5.34    1.52
  -2 -13 -10    6.45    1.47
  -2  13  -9    2.17    1.14
   2  13  -9    0.47    1.05
  -2 -13  -9    1.14    1.45
   2 -13  -9    0.33    1.50
  -2  13  -8    1.32    1.18
  -2 -13  -8   -0.38    1.56
   2 -13  -8    0.18    1.56
  -2  13  -7    2.77    1.30
   2 -13  -7    5.49    1.99
  -2 -13  -7    6.25    1.90
   2  13  -6   -0.63    1.34
  -2  13  -6   -0.71    1.30
  -2 -13  -6    0.45    1.83
   2 -13  -6   -0.22    1.99
   2  13  -5   -0.56    1.09
   2  13  -5    2.10    1.36
  -2  13  -5   -0.16    1.18
  -2 -13  -5    0.22    2.05
   2 -13  -5   -1.16    2.03
   2  13  -4   -1.67    1.32
   2  13  -4   -1.16    1.52
  -2  13  -4    0.60    1.21
   2 -13  -4    1.23    2.12
  -2 -13  -4    0.74    2.08
   2  13  -3    0.16    1.23
   2  13  -3    0.51    1.38
  -2  13  -3    2.84    1.32
   2 -13  -3    0.25    2.14
  -2 -13  -3    3.24    2.32
   2  13  -2    1.72    1.41
   2  13  -2    1.70    1.50
  -2  13  -2    3.66    1.32
   2 -13  -2    4.62    2.34
  -2 -13  -2    3.04    2.14
  -2  13  -1    0.85    1.16
   2  13   0    3.75    1.52
  -2  13   0    4.29    1.23
   2  13   1    0.54    1.38
   2  13   2    4.15    1.63
   2  13   3    1.65    1.32
   2  13   4   -0.31    1.23
   2  13   5    0.85    1.14
   2  13   6   -0.76    1.07
   2  13   7    2.14    0.89
   2 -14  -7    2.57    1.03
  -2 -14  -7   -0.65    1.00
  -2  14  -6   79.24    3.42
  -2 -14  -6   75.54    3.91
  -2 -14  -5   17.19    1.81
   2 -14  -5   18.40    1.92
  -2  14  -5   12.88    1.21
  -2 -14  -4   82.64    4.38
   2 -14  -4   86.07    4.49
  -2  14  -4   98.00    4.00
   2  14  -4   86.39    3.86
  -2 -14  -3   18.55    2.08
   2 -14  -3   13.24    1.99
   2  14  -3   16.63    1.47
  -2  14  -3   14.36    1.47
   2 -14  -2   77.95    4.35
  -2 -14  -2   73.15    4.26
   2 -14  -1   26.57    2.57
  -2 -14  -1   19.65    2.37
  -2 -14   0   43.56    3.22
   2 -14   0   47.85    3.33
   2  14   0   49.28    2.72
  -2 -14   1   24.11    2.43
   2 -14   1   18.33    2.34
   2  14   1   23.20    1.83
   2  14   2   77.28    3.66
   2  14   3   16.97    1.54
  -2  14   3   21.37    1.67
   2  14   4   71.96    3.46
  -2  14   4   80.85    3.55
  -2  14   5   15.54    1.27
   2  14   5   14.40    1.27
  -3   0 -23   -1.94    1.74
   3   0 -22   -0.40    1.61
  -3   0 -22   -2.59    2.12
   3   0 -21   -1.85    2.01
  -3   0 -21   -3.48    2.48
   3   0 -20    1.00    1.99
  -3   0 -20   -0.58    2.21
  -3   0 -19   -0.60    2.21
   3   0 -19   -1.07    1.85
  -3   0 -18   -0.31    2.32
   3   0 -18   -0.80    2.05
   3   0 -17   -1.05    2.23
  -3   0 -17    1.83    2.48
  -3   0 -17   -2.99    6.70
   3   0 -17   -4.87    4.33
  -3   0 -16   -2.03    2.46
   3   0 -16   -2.03    1.99
  -3   0 -16    5.89    6.59
   3   0 -16   -1.16    3.80
  -3   0 -15   -1.63    2.30
   3   0 -15   -1.67    1.90
  -3   0 -15   -1.41    5.27
   3   0 -15   -1.09    4.18
   3   0 -14   -1.54    1.76
  -3   0 -14   -0.76    2.10
  -3   0 -14    2.61    5.96
   3   0 -14   -1.00    3.66
  -3   0 -13    2.43    5.43
   3   0 -13   -0.92    3.75
  -3   0 -12    5.40    5.51
   3   0 -12    0.83    3.68
   3   0 -11    1.50    3.06
  -3   0 -11   -0.96    4.60
   3   0 -10   -0.67    2.90
   3   0  -9   -0.60    2.75
   3   0  -8   -1.05    2.46
   3   0  -7   -0.92    2.39
   3   0  -6    0.40    1.99
   3   0  -5   -0.71    1.99
   3   0  -4    0.96    1.90
   3   0  -3    0.29    2.10
   3   0  -3    0.16    1.16
   3   0  -2    0.29    2.01
   3   0  -2    0.80    1.30
   3   0  -1    0.54    1.88
   3   0  -1    1.61    1.45
   3   0   0    0.80    1.85
   3   0   0    1.18    1.54
   3   0   1   -0.22    1.67
  -3   0   1    0.54    0.85
  -3   0   2    0.09    0.85
   3   0   2   -0.33    0.76
   3   0   2    0.27    1.94
  -3   0   3    1.74    1.16
   3   0   3   -0.13    1.07
  -3   0   4   -0.40    1.38
   3   0   4   -0.76    1.23
  -3   0   5    1.05    1.50
   3   0   5    1.67    1.36
   3   0   5    0.40    2.34
  -3   0   6   -0.31    1.67
   3   0   6   -0.58    1.54
  -3   0   7    0.38    1.92
   3   0   7    0.71    1.79
  -3   0   8    0.45    2.17
   3   0   8    2.08    2.08
  -3   0   9    0.54    2.26
   3   0   9   -1.45    2.21
  -3   0  10   -3.68    3.06
   3   0  10   -2.75    2.46
  -3   0  11   -0.69    3.08
   3   0  11    0.63    2.43
  -3   0  12    0.80    3.62
   3   0  12   -0.71    2.70
  -3   0  13   -1.81    4.15
   3   0  13   -1.59    3.71
   3   0  14    0.71    1.88
  -3   0  14   -2.99    5.34
   3   0  14   -1.74    3.91
   3   0  15    3.62    2.05
  -3   0  15   -3.28    5.02
   3   0  15   -4.76    4.64
   3   0  16    1.09    2.01
  -3   0  16    2.34    4.80
   3   0  16   -2.03    4.40
   3   0  17   -1.74    2.32
  -3   0  17   -3.75    5.94
   3   0  17    1.07    4.64
   3   0  18    2.37    2.37
   3   0  19   -0.29    2.28
   3   0  20   -0.58    2.19
   3   0  21   -0.54    2.30
   3   0  22   -1.18    2.08
   3   0  23   -0.20    1.61
  -3   0  23    1.72    1.96
  -3   0  24    1.18    1.61
   3   0  24    1.12    1.38
   3   0  25   -0.80    1.05
  -3   0  25   -0.47    1.09
   3  -1 -24   58.16    3.33
   3  -1 -23   36.26    2.72
  -3  -1 -23   29.85    2.75
  -3  -1 -22  134.86    6.90
   3  -1 -22  147.92    6.74
  -3  -1 -21   80.58    5.20
   3  -1 -21   80.78    4.80
  -3   1 -21   82.06    5.11
   3   1 -21   74.91    4.67
   3  -1 -20  230.11   10.07
  -3  -1 -20  231.25   10.54
   3   1 -20  231.90   10.05
  -3   1 -20  225.45   10.34
   3   1 -19  171.79    8.06
   3  -1 -19  162.46    8.02
  -3  -1 -19  166.03    8.48
  -3   1 -19  169.02    8.42
  -3   1 -18  258.94   11.79
   3   1 -18  253.11   11.32
   3  -1 -18  289.77   11.72
  -3  -1 -18  262.13   11.90
  -3   1 -17  240.87   18.69
  -3  -1 -17  249.47   19.47
   3   1 -17  258.29   17.39
   3  -1 -17  269.59   17.77
   3   1 -17  233.48   10.72
  -3   1 -17  248.64   11.16
   3  -1 -17  254.32   10.94
  -3  -1 -17  255.54   11.36
  -3   1 -16  262.17   19.31
  -3  -1 -16  274.97   19.98
   3   1 -16  285.84   17.93
   3  -1 -16  245.05   17.17
   3   1 -16  277.83   11.36
  -3  -1 -16  246.01   11.57
  -3   1 -16  263.92   11.59
   3  -1 -16  270.32   11.36
  -3   1 -15  270.61   19.05
  -3  -1 -15  265.30   19.36
   3   1 -15  221.85   15.99
   3  -1 -15  269.52   17.26
   3   1 -15  245.88   10.76
  -3   1 -15  249.83   11.07
   3  -1 -15  261.97   10.92
  -3  -1 -15  266.84   11.36
  -3   1 -14  476.59   26.41
  -3  -1 -14  473.28   26.59
   3   1 -14  470.11   23.96
   3  -1 -14  452.97   23.85
   3   1 -14  477.15   17.62
  -3   1 -14  477.06   17.91
   3  -1 -14  447.18   17.53
  -3  -1 -14  441.51   17.80
  -3  -1 -13  461.65   26.48
  -3   1 -13  487.37   26.26
   3   1 -13  499.61   24.49
   3  -1 -13  519.15   24.76
  -3   1 -12  607.81   30.95
   3   1 -12  645.90   29.43
   3  -1 -12  699.09   29.90
  -3  -1 -12  656.11   31.93
  -3   1 -11  321.54   19.25
  -3  -1 -11  340.88   19.80
   3   1 -11  372.23   18.49
   3  -1 -11  364.77   18.35
   3   1 -10  626.48   26.97
   3  -1 -10  606.60   26.86
   3   1  -9  264.27   13.78
   3  -1  -9  242.84   13.49
   3  -1  -8 1668.72   61.74
   3   1  -8 1729.97   61.85
   3   1  -7  587.13   23.82
   3  -1  -7  577.42   23.82
   3   1  -6 1211.24   41.08
   3  -1  -6 1247.89   41.26
   3   1  -6 1158.19   37.60
   3   1  -5  151.03    8.15
   3  -1  -5  149.89    8.19
   3   1  -4 1379.20   46.04
   3  -1  -4 1429.88   46.31
   3  -1  -3  411.30   16.23
   3   1  -3  421.82   16.17
  -3   1  -3  401.03   14.87
   3   1  -3  386.34   13.93
   3  -1  -2  888.72   32.22
   3   1  -2  859.22   31.95
   3   1  -2  882.53   30.32
   3   1  -2  910.89   30.52
  -3   1  -2  852.90   30.46
  -3   1  -1   88.87    4.78
   3  -1  -1   80.11    4.69
   3   1  -1   78.30    4.02
   3  -1  -1   78.33    5.09
   3   1  -1   75.25    4.89
  -3   1  -1   77.57    3.51
   3   1  -1   79.35    3.53
  -3   1   0  300.71   11.68
   3   1   0  314.40   11.81
   3  -1   0  332.35   12.55
   3   1   0  319.49   12.57
   3  -1   0  292.23   12.46
  -3   1   0  289.64   10.65
   3   1   0  282.78   10.63
   3   1   1  146.25    5.98
  -3   1   1  150.20    6.12
   3   1   1  155.02    7.19
  -3   1   1  144.04    6.59
   3   1   2  816.44   27.28
  -3   1   2  774.60   27.37
  -3   1   2  749.91   27.64
   3   1   3  541.50   19.63
  -3   1   3  531.02   19.76
   3  -1   3  576.55   21.41
   3   1   4 1203.85   42.22
  -3   1   4 1195.46   42.38
  -3  -1   4 1181.95   42.53
   3  -1   4 1248.98   42.38
   3  -1   4 1219.84   43.94
   3   1   5  194.97    8.91
  -3   1   5  191.69    9.09
  -3  -1   5  199.19    9.36
   3  -1   5  211.33    9.18
   3  -1   5  204.72   10.52
  -3   1   6 1127.14   41.91
   3   1   6 1167.42   41.75
   3  -1   6 1187.78   41.91
  -3  -1   6 1184.83   42.38
   3  -1   6 1151.38   43.41
   3   1   7  592.38   22.08
  -3   1   7  548.20   22.19
   3  -1   7  547.95   21.93
  -3  -1   7  532.10   22.24
   3  -1   7  539.22   23.36
   3   1   8 1512.27   53.85
  -3   1   8 1471.05   54.06
  -3  -1   8 1444.01   54.30
   3  -1   8 1523.66   53.90
  -3   1   9  171.77   10.43
   3   1   9  207.43   10.65
  -3  -1   9  175.74   10.72
   3  -1   9  194.12   10.54
  -3   1  10  705.58   29.41
   3   1  10  720.81   28.98
  -3  -1  10  727.09   29.83
   3  -1  10  691.29   28.83
  -3   1  11  349.63   17.88
   3   1  11  351.35   17.48
  -3  -1  11  351.55   18.13
   3  -1  11  389.53   18.00
  -3   1  12  671.65   31.15
   3   1  12  718.49   30.68
  -3  -1  12  766.56   32.20
   3  -1  12  753.86   30.99
  -3   1  13  429.72   22.80
   3   1  13  511.80   22.98
   3  -1  13  447.18   22.46
  -3  -1  13  478.09   23.62
   3   1  14  457.07   17.35
   3  -1  14  432.20   17.24
  -3   1  14  461.00   23.47
   3   1  14  480.94   22.98
   3  -1  14  460.98   22.62
  -3  -1  14  405.72   22.95
   3  -1  15  250.03   10.96
   3   1  15  259.14   10.96
   3   1  15  243.75   15.67
  -3   1  15  231.05   16.19
   3  -1  15  260.19   16.17
  -3  -1  15  255.90   17.15
  -3   1  16  251.55   17.68
   3   1  16  267.40   17.21
  -3  -1  16  282.74   18.67
   3  -1  16  263.83   17.06
   3   1  16  286.11   11.81
   3  -1  16  263.07   11.72
   3  -1  17  258.00   17.33
  -3   1  17  261.73   18.22
   3   1  17  261.37   17.21
   3  -1  17  262.71   11.57
   3   1  17  275.28   11.59
   3  -1  18  260.88   12.03
   3   1  18  294.26   12.21
   3   1  19  167.04    8.19
   3  -1  19  161.34    8.24
   3   1  20  226.43   10.43
   3  -1  20  245.23   10.72
   3  -1  21   73.03    4.96
   3   1  21   80.80    5.02
   3   1  22  146.69    7.08
   3  -1  22  145.51    7.17
  -3   1  23   30.32    2.95
   3   1  23   28.89    2.70
   3  -1  23   35.28    2.97
  -3  -1  23   30.77    3.06
  -3  -1  24   55.26    3.55
   3   1  24   65.42    3.57
   3  -1  24   60.55    3.55
  -3   1  24   62.05    3.62
   3  -1  25   15.18    1.56
   3   1  25   12.53    1.43
  -3   1  25   12.03    1.52
  -3  -1  25   13.20    1.56
  -3  -2 -24    0.54    1.27
   3  -2 -24    1.18    1.27
  -3  -2 -23   13.91    2.12
   3  -2 -23   21.73    2.12
   3  -2 -23   16.79    2.28
   3  -2 -22   15.52    2.14
  -3  -2 -22    9.73    2.17
   3  -2 -21   25.41    2.79
  -3  -2 -21   23.06    2.97
  -3  -2 -20    9.13    2.55
   3  -2 -20   10.67    2.46
   3   2 -20   11.25    2.26
  -3   2 -20    8.46    2.46
   3  -2 -19   22.51    2.88
  -3  -2 -19   21.66    3.30
   3   2 -19   19.11    2.72
  -3   2 -19   26.37    3.28
   3  -2 -18   61.69    4.40
  -3  -2 -18   60.46    4.85
   3   2 -18   64.97    4.44
  -3   2 -18   59.53    4.58
  -3   2 -17   57.99    9.33
   3   2 -17   41.95    6.90
  -3  -2 -17   56.71    9.91
   3  -2 -17   44.41    7.68
  -3   2 -17   73.53    8.64
   3   2 -17   58.19    4.18
   3  -2 -17   61.71    4.38
  -3  -2 -17   52.34    4.60
  -3   2 -17   53.05    4.40
  -3  -2 -16   34.14    8.51
  -3   2 -16   46.55    8.64
   3   2 -16   56.15    7.68
   3  -2 -16   64.91    8.51
  -3   2 -16   58.90    8.28
   3   2 -16   62.09    4.26
   3  -2 -16   62.70    4.33
  -3  -2 -16   49.88    4.35
  -3   2 -16   59.82    4.53
   3   2 -15  120.91   10.94
   3  -2 -15  121.73   11.30
  -3   2 -15  139.15   13.20
  -3  -2 -15  131.20   13.66
  -3   2 -15  136.02   11.77
   3   2 -15  130.06    6.50
  -3   2 -15  121.78    6.70
   3  -2 -15  119.63    6.43
  -3  -2 -15  135.24    7.06
  -3  -2 -14    2.70    5.72
   3   2 -14    0.98    3.80
   3  -2 -14    5.14    4.18
  -3   2 -14    1.25    5.36
   3   2 -14    3.57    1.63
  -3   2 -14    4.22    2.03
   3  -2 -14    1.16    1.72
  -3  -2 -14    3.22    2.05
  -3   2 -14    4.91    4.02
  -3  -2 -13  236.63   17.21
   3  -2 -13  222.19   14.89
  -3   2 -13  216.98   16.21
   3   2 -13  218.55   14.58
   3   2 -12   25.72    4.98
   3  -2 -12   47.54    6.50
  -3  -2 -12   39.97    7.66
  -3   2 -12   34.94    6.85
   3   2 -11  272.38   15.25
  -3   2 -11  260.88   16.19
  -3  -2 -11  270.30   17.21
   3  -2 -11  253.44   15.09
  -3   2 -10   72.25    7.86
  -3  -2 -10   74.42    8.35
   3   2 -10   79.73    7.28
   3  -2 -10   69.60    6.99
   3  -2  -9   10.92    3.44
   3   2  -9    8.60    1.61
   3   2  -8  271.08   11.01
   3   2  -8  293.23   14.13
   3  -2  -8  297.72   14.20
   3   2  -7 1257.08   43.49
   3   2  -7 1285.17   46.73
   3  -2  -7 1273.85   46.80
  -3   2  -6  407.26   17.15
   3   2  -6  416.50   17.13
   3   2  -6  404.60   14.69
   3   2  -6  411.46   17.42
   3  -2  -6  422.38   17.68
  -3   2  -5  627.03   23.89
   3   2  -5  633.89   23.91
  -3   2  -5  664.01   24.90
   3   2  -5  613.50   21.52
   3   2  -5  631.01   24.36
   3  -2  -5  634.87   24.61
  -3   2  -4  474.27   18.55
   3   2  -4  462.52   18.51
   3   2  -4  481.81   19.05
   3  -2  -4  498.90   19.43
  -3   2  -4  494.23   19.54
   3  -2  -3 1329.98   47.69
   3   2  -3 1369.51   47.42
  -3   2  -3 1338.11   47.76
  -3   2  -3 1342.44   46.82
   3   2  -3 1315.16   46.71
   3  -2  -2   55.66    4.31
   3   2  -2   61.51    4.33
  -3   2  -2   55.86    4.35
   3   2  -2   58.95    3.68
  -3   2  -2   59.37    3.71
   3  -2  -1  398.78   16.75
   3   2  -1  430.28   16.77
  -3   2  -1  432.18   16.86
   3   2  -1  428.09   15.92
  -3   2  -1  425.99   16.01
  -3   2   0  119.19    6.43
   3   2   0  120.91    5.72
  -3   2   0  110.34    5.67
  -3   2   1  385.83   14.83
  -3   2   1  346.28   14.31
   3   2   1  375.51   14.27
  -3   2   2   63.41    4.55
   3   2   2   75.04    4.18
  -3   2   2   68.55    4.29
   3  -2   2   78.35    5.45
   3   2   3 1443.52   49.88
  -3   2   3 1422.02   50.13
   3  -2   3 1429.19   51.38
  -3   2   4  446.09   18.06
   3   2   4  466.79   17.91
   3  -2   4  478.76   19.40
   3   2   5  639.20   23.89
  -3   2   5  614.71   24.07
   3  -2   5  642.64   25.39
   3   2   6  465.67   18.31
  -3   2   6  440.26   18.44
   3  -2   6  436.22   19.54
  -3   2   7 1271.24   47.40
   3   2   7 1322.08   47.29
  -3  -2   7 1291.98   47.96
   3  -2   7 1276.09   47.31
   3  -2   7 1344.99   48.88
  -3   2   8  246.19   12.82
   3   2   8  268.47   12.93
   3  -2   8  266.39   12.93
  -3  -2   8  259.83   13.55
   3  -2   8  255.86   13.95
   3  -2   9   11.41    3.33
  -3   2   9    5.69    2.77
   3   2   9   12.06    3.10
  -3  -2   9    5.74    2.90
  -3  -2  10  109.59    8.53
   3  -2  10  101.19    7.79
   3   2  10  108.74    8.02
  -3   2  10   94.51    7.93
  -3  -2  11  250.39   15.41
   3  -2  11  283.32   14.92
  -3   2  11  273.56   15.12
   3   2  11  290.31   14.92
  -3  -2  12   44.19    6.25
   3  -2  12   28.00    5.00
  -3   2  12   38.07    5.96
   3   2  12   30.86    5.16
  -3  -2  13  222.88   14.71
   3  -2  13  210.31   13.80
  -3   2  13  209.59   14.00
   3   2  13  236.16   14.11
   3   2  14    3.57    2.10
   3  -2  14    4.62    2.14
  -3   2  14    4.02    3.68
   3   2  14    6.32    3.68
  -3  -2  14    1.07    4.04
   3  -2  14    3.71    3.46
  -3   2  15  145.60   12.12
   3   2  15  105.25   10.18
  -3  -2  15  124.17   11.72
   3  -2  15  136.42   11.54
   3  -2  15  126.58    6.79
   3   2  15  139.80    6.90
   3  -2  16   52.67    4.35
   3   2  16   69.51    4.60
  -3   2  16   58.61    8.06
   3   2  16   54.86    7.48
  -3  -2  16   66.11    9.20
   3  -2  16   47.07    7.61
   3   2  17   64.48    4.71
   3  -2  17   68.99    4.96
  -3   2  17   66.69    9.00
   3   2  17   72.48    8.37
  -3  -2  17   56.44    8.95
   3  -2  17   53.01    7.77
   3  -2  18   63.59    4.76
   3   2  18   53.88    4.42
   3  -2  19   15.70    2.95
   3   2  19   33.67    3.35
   3  -2  20    7.06    2.32
   3   2  20    7.61    2.30
   3  -2  21   29.58    3.24
   3   2  21   25.50    2.95
   3   2  22    9.13    2.05
   3  -2  22   16.23    2.50
   3   2  23   16.84    2.08
   3  -2  23   17.42    2.23
  -3   2  23   16.32    2.21
  -3  -2  23   12.64    2.23
   3   2  24    2.26    1.30
   3  -2  24    2.39    1.38
  -3   2  24    1.56    1.41
  -3  -2  24    2.95    1.45
  -3  -3 -24   94.20    4.33
   3  -3 -23   31.44    2.77
   3  -3 -23   29.41    2.39
  -3  -3 -23   29.03    2.55
   3  -3 -22  133.99    6.21
  -3  -3 -22  125.84    6.36
   3  -3 -21   83.33    4.89
  -3  -3 -21   85.98    5.18
  -3  -3 -20  206.94    9.76
   3  -3 -20  219.01    9.62
  -3  -3 -19   67.43    5.02
   3  -3 -19   72.61    4.80
   3  -3 -18  210.91    9.51
  -3  -3 -18  198.58    9.85
   3   3 -17   10.61    2.23
  -3   3 -17   14.60    2.66
   3  -3 -17   10.61    2.48
  -3  -3 -17   17.39    3.15
   3  -3 -16  541.74   19.92
  -3  -3 -16  480.59   20.07
  -3   3 -16  490.75   19.85
   3   3 -16  531.65   19.76
  -3   3 -16  530.13   26.61
   3  -3 -16  569.03   27.75
  -3   3 -16  468.91   27.22
  -3  -3 -16  499.27   28.69
   3   3 -16  509.90   26.30
  -3   3 -15  189.47   14.16
  -3   3 -15  180.59   15.14
  -3  -3 -15  196.44   16.41
   3   3 -15  201.04   14.18
   3  -3 -15  171.12   13.75
   3  -3 -15  201.44    8.93
  -3  -3 -15  177.57    9.15
   3   3 -15  190.64    8.71
  -3   3 -15  191.84    8.93
  -3   3 -14  981.04   41.69
  -3   3 -14  952.87   43.14
  -3  -3 -14  883.09   43.65
   3   3 -14 1002.19   41.62
   3  -3 -14 1055.49   42.45
   3  -3 -14  983.19   34.79
  -3  -3 -14  953.49   35.14
   3   3 -14  978.03   34.65
  -3   3 -14  957.31   34.88
  -3   3 -13  160.76   12.30
  -3  -3 -13  176.57   14.67
  -3   3 -13  173.33   13.73
   3   3 -13  155.00   11.74
   3  -3 -13  172.08   12.44
   3   3 -13  178.33    7.70
   3  -3 -13  160.87    7.70
  -3  -3 -13  163.31    8.02
  -3   3 -13  161.43    7.77
   3   3 -12 1312.64   50.51
   3  -3 -12 1271.71   50.62
  -3   3 -12 1247.51   52.05
  -3  -3 -12 1262.84   53.16
  -3   3 -12 1281.91   50.84
  -3   3 -11  198.92   14.04
  -3  -3 -11  213.79   15.21
   3   3 -11  200.15   12.77
   3  -3 -11  197.16   12.86
  -3   3 -11  223.90   13.37
  -3   3 -10 1481.97   58.16
   3   3 -10 1544.47   56.87
   3  -3 -10 1556.61   57.23
  -3  -3 -10 1427.27   58.52
  -3   3 -10 1523.61   57.47
   3   3  -9  580.12   24.67
   3  -3  -9  564.65   24.69
   3   3  -8  959.48   37.31
   3  -3  -8  978.12   37.64
   3   3  -8  964.61   34.36
   3   3  -7  496.55   20.68
   3  -3  -7  534.87   21.21
  -3   3  -7  508.79   21.08
   3   3  -7  508.18   20.88
   3   3  -7  459.71   18.09
   3   3  -6 2072.14   72.57
   3  -3  -6 2062.36   72.97
  -3   3  -6 2124.52   73.03
   3   3  -6 2072.95   72.83
  -3   3  -6 2092.57   73.57
   3   3  -6 2020.03   70.18
   3  -3  -5 1202.40   42.98
   3   3  -5 1148.79   42.38
  -3   3  -5 1208.81   42.78
   3   3  -5 1144.22   42.62
  -3   3  -5 1172.95   43.38
   3   3  -5 1157.06   40.39
  -3   3  -4 2224.40   78.01
  -3   3  -4 2213.08   77.28
   3   3  -4 2204.64   77.17
   3  -3  -4 2241.43   77.50
   3   3  -4 2219.46   76.99
  -3   3  -3  790.16   29.05
  -3   3  -3  753.01   28.20
   3   3  -3  768.59   28.20
   3  -3  -3  750.64   28.38
   3   3  -3  718.78   27.84
  -3   3  -2 4185.44  137.79
   3   3  -2 4051.82  136.85
  -3   3  -2 4041.51  136.96
   3  -3  -2 3875.97  136.89
   3   3  -2 4029.18  136.58
  -3   3  -1 2537.99   87.55
   3  -3  -1 2497.15   86.63
   3   3  -1 2522.81   86.43
   3   3  -1 2527.59   86.74
  -3   3  -1 2533.95   86.88
   3   3   0 8162.02  267.35
  -3   3   0 7756.88  267.44
  -3   3   0 7784.09  267.80
   3  -3   0 8139.04  268.36
   3   3   1 2312.79   79.76
  -3   3   1 2258.89   80.05
  -3   3   1 2308.01   80.27
   3  -3   1 2350.17   80.72
   3   3   2 4166.59  137.76
  -3   3   2 3869.16  137.99
   3  -3   2 4047.78  138.68
  -3   3   2 4079.20  138.14
   3  -3   3  545.05   22.66
   3   3   3  549.56   21.41
  -3   3   3  562.42   21.88
   3  -3   4 2350.50   84.09
   3   3   4 2386.59   82.61
  -3   3   4 2405.79   83.17
   3  -3   5 1093.78   41.46
   3   3   5 1118.67   40.23
  -3   3   5 1076.38   40.57
   3  -3   6 1951.28   72.05
   3   3   6 1954.61   70.60
  -3   3   6 2096.90   71.36
   3  -3   7  397.26   18.89
   3   3   7  414.88   17.95
  -3   3   7  402.33   18.15
   3  -3   8  935.36   38.74
  -3   3   8  986.65   37.98
   3   3   8  991.29   37.51
   3  -3   9  518.01   23.69
  -3  -3   9  462.63   23.09
   3  -3   9  521.42   22.80
  -3   3   9  505.97   22.77
   3   3   9  532.63   22.51
   3  -3  10 1477.86   53.74
  -3  -3  10 1453.68   54.86
  -3   3  10 1351.71   53.30
   3   3  10 1360.11   52.87
  -3  -3  11  180.07   12.75
   3  -3  11  179.74   11.74
  -3   3  11  167.04   11.61
   3   3  11  175.25   11.39
  -3  -3  12 1230.09   50.75
   3  -3  12 1332.37   50.10
  -3   3  12 1206.09   49.93
   3   3  12 1256.93   49.50
  -3  -3  13  135.62   11.92
   3  -3  13  154.96   11.61
  -3   3  13  141.69   11.72
   3   3  13  163.64   11.70
   3   3  13  140.71    6.92
   3  -3  13  147.03    7.06
   3  -3  14  886.42   40.32
  -3  -3  14  957.58   42.11
  -3   3  14  948.87   41.24
   3   3  14  968.94   40.59
   3  -3  14  955.79   34.16
   3   3  14  958.92   34.05
  -3  -3  15  140.31   12.84
   3  -3  15  148.21   12.28
   3   3  15  161.05   12.35
  -3   3  15  136.40   12.19
   3  -3  15  147.21    7.59
   3   3  15  164.87    7.68
   3  -3  16  483.11   25.92
  -3  -3  16  459.53   26.99
   3   3  16  529.44   19.51
   3  -3  16  495.26   19.54
   3   3  16  505.41   25.97
  -3   3  16  500.30   26.86
   3   3  17    1.34    2.12
   3  -3  17    1.16    2.30
   3  -3  18  252.37   11.34
   3   3  18  260.50   11.19
   3   3  19   96.46    5.65
   3  -3  19  101.06    5.96
   3  -3  20  229.22   10.05
   3   3  20  213.63    9.67
   3  -3  21   77.54    4.96
   3   3  21   83.57    4.73
   3  -3  22  125.57    6.16
  -3   3  22  125.51    5.98
  -3  -3  22  108.25    5.98
   3   3  22  124.37    5.83
   3   3  23   31.06    2.48
   3  -3  23   39.50    2.84
  -3   3  23   33.16    2.63
  -3  -3  23   34.01    2.79
   3  -3  24  108.92    4.67
  -3  -3  24   94.31    4.47
   3  -4 -24    2.30    1.07
  -3  -4 -23    1.61    1.34
   3  -4 -23    2.48    1.47
  -3  -4 -22    7.17    1.94
   3  -4 -22    7.57    1.72
   3  -4 -22    7.17    1.94
   3  -4 -21    1.90    1.74
  -3  -4 -21    1.18    1.94
   3  -4 -20   17.21    2.59
  -3  -4 -20   15.72    2.81
  -3  -4 -19   13.93    2.77
   3  -4 -19    9.56    2.43
   3  -4 -18    6.97    2.37
  -3  -4 -18   14.33    2.86
   3  -4 -17   55.44    4.40
  -3  -4 -17   64.30    4.82
  -3  -4 -16   11.92    5.63
  -3   4 -16    8.15    4.35
   3  -4 -16   11.41    4.58
   3   4 -16    4.13    3.59
   3  -4 -16   13.87    2.75
  -3  -4 -16    4.87    2.57
  -3   4 -16   10.99    3.93
  -3   4 -15    4.62    4.62
  -3  -4 -15   -1.32    5.69
   3   4 -15   -2.99    3.46
   3  -4 -15    2.19    3.46
   3  -4 -15    6.07    2.34
  -3  -4 -15    1.27    2.59
  -3   4 -15   -2.14    4.29
  -3  -4 -14   30.63    7.32
   3   4 -14   38.87    5.81
  -3   4 -14   29.00    6.54
   3  -4 -14   36.46    3.48
  -3  -4 -14   36.93    3.84
  -3   4 -14   28.83    6.18
  -3  -4 -13    1.23    4.69
  -3   4 -13   19.20    5.72
   3  -4 -13    7.61    3.97
   3   4 -13    9.73    3.91
   3  -4 -13   10.52    2.39
  -3  -4 -13    8.98    2.50
  -3   4 -13    7.79    4.22
   3  -4 -12   15.70    4.62
  -3  -4 -12   23.82    6.03
  -3   4 -12   23.78    5.94
   3   4 -12   17.91    4.26
  -3   4 -12   33.72    5.94
   3  -4 -12   22.86    2.77
  -3  -4 -12   19.94    2.81
   3  -4 -11   86.36    7.99
   3   4 -11   76.16    7.39
  -3   4 -11   64.44    8.08
  -3  -4 -11   75.74    9.29
  -3   4 -11   71.96    7.93
   3   4 -10   79.00    6.85
  -3   4 -10   68.23    7.86
   3  -4 -10   56.44    6.39
  -3  -4 -10   56.91    8.11
  -3   4 -10   80.72    7.77
   3   4  -9   80.92    6.74
   3  -4  -9   85.40    7.10
  -3   4  -9   70.07    7.23
  -3   4  -9   71.43    6.94
   3   4  -9   69.69    6.90
  -3   4  -9   83.31    7.46
   3  -4  -8   58.74    5.85
  -3   4  -8   61.60    6.45
   3   4  -8   66.67    5.81
  -3  -4  -8   66.85    7.08
   3   4  -8   68.68    6.39
  -3   4  -8   76.76    6.88
   3  -4  -7   74.42    6.10
   3   4  -7   68.08    5.58
   3   4  -7   76.58    6.54
  -3   4  -7   76.85    6.61
   3   4  -7   69.33    4.55
   3   4  -6   14.25    2.08
  -3   4  -6   14.76    3.13
   3   4  -6   14.45    2.95
   3   4  -6   16.95    2.95
   3  -4  -6    8.44    2.63
  -3   4  -5   68.46    5.49
   3   4  -5   53.43    5.09
  -3   4  -5   50.10    5.45
   3  -4  -5   58.74    5.02
   3   4  -5   64.37    4.85
   3  -4  -4   29.29    3.42
   3   4  -4   27.20    3.06
  -3   4  -4   26.91    4.04
   3   4  -4   22.31    3.51
  -3   4  -4   34.38    4.02
   3  -4  -3    1.00    1.65
   3   4  -3    1.12    1.25
  -3   4  -3    1.47    2.63
   3   4  -3   -1.23    1.74
  -3   4  -3   -0.85    1.99
  -3   4  -2  153.95    9.15
   3   4  -2  171.79    8.95
  -3   4  -2  177.95    9.15
   3  -4  -2  153.28    7.84
   3   4  -2  154.40    7.57
   3   4  -1  636.14   24.36
  -3   4  -1  590.64   24.40
  -3   4  -1  616.45   24.90
  -3   4   0  703.06   27.73
   3   4   0  725.95   27.62
  -3   4   0  684.04   27.91
   3   4   1  611.76   23.80
  -3   4   1  544.47   23.71
   3  -4   1  578.16   24.11
  -3   4   1  609.98   24.16
  -3   4   2  128.79    8.33
   3   4   2  129.70    7.90
   3  -4   2  154.04    9.04
  -3   4   2  140.98    8.62
   3  -4   3    2.72    2.63
   3   4   3    5.18    2.63
  -3   4   3    0.54    2.46
   3   4   4   18.33    3.24
   3  -4   4   33.38    4.67
   3   4   4   26.77    3.89
  -3   4   4   34.52    4.47
   3  -4   5   57.25    5.92
   3   4   5   58.90    5.11
  -3   4   5   42.04    4.93
   3   4   6   18.35    3.53
  -3   4   6   29.87    4.35
   3  -4   6   21.52    4.33
   3  -4   7   80.87    7.55
   3   4   7   88.73    7.01
  -3   4   7   89.71    7.32
   3   4   8   67.27    6.25
  -3   4   8   60.24    6.36
   3  -4   8   59.44    6.74
   3  -4   9   78.93    7.95
   3   4   9   92.86    7.79
  -3   4   9   89.51    8.13
   3  -4  10   65.47    7.57
   3   4  10   71.23    7.14
  -3   4  10   78.62    7.81
  -3  -4  10   60.82    7.79
   3  -4  10   68.23    7.59
   3   4  11   74.82    7.77
  -3   4  11   95.16    8.84
  -3  -4  11   68.86    8.37
   3  -4  11   84.53    8.40
   3  -4  12   16.79    4.85
   3   4  12   15.09    4.78
  -3   4  12   19.43    4.67
  -3  -4  12   27.13    6.65
   3  -4  13   15.92    4.82
  -3  -4  13   16.08    5.40
   3   4  13   15.38    4.78
  -3   4  13   12.66    4.89
   3   4  13   10.14    2.01
   3  -4  13   14.98    2.39
  -3  -4  14   30.50    7.08
   3  -4  14   36.15    6.18
   3   4  14   20.61    5.83
  -3   4  14   31.82    7.03
   3   4  14   41.31    3.37
   3  -4  14   37.31    3.42
  -3  -4  15    1.27    5.54
   3  -4  15    1.12    4.40
   3   4  15   -4.35    4.69
   3   4  15    3.39    2.03
   3  -4  15    4.73    2.19
  -3  -4  16    9.31    4.98
   3  -4  16    5.87    4.49
   3   4  16    4.53    3.57
  -3   4  16    7.59    4.38
   3   4  16    9.02    2.14
   3  -4  16    9.07    2.32
   3   4  17   64.44    4.31
   3  -4  17   54.97    4.35
   3  -4  18   12.17    2.55
   3   4  18   12.68    2.41
   3   4  19   12.15    2.23
   3  -4  19    9.80    2.37
   3   4  20   17.55    2.28
   3  -4  20   16.05    2.63
  -3  -4  21    7.21    2.12
   3  -4  21    1.92    1.72
  -3  -4  22   10.34    1.90
   3  -4  22    7.81    1.74
   3  -4  23    1.96    1.25
  -3  -4  23    1.79    1.14
  -3  -5 -23   36.71    2.32
   3  -5 -23   34.81    2.48
  -3  -5 -22   71.05    3.97
   3  -5 -22   73.91    3.86
   3  -5 -22   70.04    4.09
  -3  -5 -21   51.42    3.64
   3  -5 -21   46.58    3.35
   3  -5 -21   51.71    3.73
   3  -5 -20   77.95    4.76
  -3  -5 -20   80.76    5.07
   3  -5 -19   56.18    4.11
  -3  -5 -19   49.86    4.22
   3  -5 -18  198.50    9.07
  -3  -5 -18  184.94    9.22
   3  -5 -17   95.50    5.65
  -3  -5 -17   84.35    5.76
   3  -5 -16  280.64   11.81
  -3  -5 -16  254.00   12.03
  -3   5 -15   77.41    8.86
   3  -5 -15   89.02    5.51
  -3  -5 -15   87.48    5.98
  -3   5 -14  368.54   21.84
   3  -5 -14  419.81   16.48
  -3  -5 -14  427.67   17.04
  -3   5 -14  362.74   21.35
   3   5 -14  415.52   21.37
  -3   5 -13  265.08   16.66
   3  -5 -13  252.39   11.21
  -3  -5 -13  269.94   11.70
  -3   5 -13  219.39   15.25
   3   5 -13  254.32   15.16
  -3   5 -12  574.07   27.80
   3  -5 -12  582.25   21.93
  -3  -5 -12  585.97   22.37
   3   5 -12  594.79   26.46
  -3   5 -12  541.70   27.11
  -3   5 -11  271.08   16.37
   3  -5 -11  272.04   11.48
  -3  -5 -11  266.26   11.74
   3   5 -11  273.23   14.98
   3  -5 -11  264.16   15.43
  -3   5 -11  265.61   15.85
  -3   5 -10  485.05   23.51
  -3   5 -10  474.91   22.98
  -3  -5 -10  476.05   23.96
   3  -5 -10  470.63   22.42
   3   5 -10  496.71   21.99
  -3   5  -9  291.76   16.12
   3   5  -9  257.02   15.16
  -3   5  -9  269.99   15.65
  -3   5  -9  283.74   15.21
  -3  -5  -9  296.89   16.28
   3  -5  -9  259.67   14.40
   3   5  -9  245.27   13.62
  -3   5  -8  363.95   18.04
   3   5  -8  346.69   17.66
  -3   5  -8  363.48   18.20
  -3   5  -8  351.98   17.30
   3  -5  -8  341.68   16.81
   3   5  -8  352.58   16.17
  -3  -5  -8  318.89   17.66
  -3   5  -7  223.57   13.11
   3   5  -7  218.21   12.73
  -3  -5  -7  207.85   12.57
   3  -5  -7  226.20   12.03
   3   5  -7  236.18   11.43
  -3   5  -7  199.70   11.81
   3   5  -7  238.42   10.76
  -3   5  -6  472.84   20.30
   3   5  -6  464.96   19.94
  -3  -5  -6  362.18   18.47
  -3   5  -6  402.77   18.26
   3  -5  -6  428.99   18.38
   3   5  -6  414.29   17.48
  -3   5  -5  178.44   10.56
   3   5  -5  165.38   10.07
   3  -5  -5  157.46    8.82
   3   5  -5  153.46    8.17
  -3   5  -5  171.86   10.83
   3   5  -4 1090.38   39.74
  -3   5  -4 1023.69   39.81
   3  -5  -4 1040.82   37.53
   3   5  -4  980.69   36.77
  -3   5  -4 1022.51   40.01
   3   5  -3  384.51   17.33
  -3   5  -3  383.55   17.57
   3   5  -3  361.78   14.78
  -3   5  -3  380.18   17.82
   3   5  -2 2326.28   80.09
  -3   5  -2 2252.28   80.38
  -3   5  -2 2159.98   80.47
   3   5  -1  364.88   16.66
  -3   5  -1  346.89   16.99
  -3   5  -1  374.28   17.33
   3   5   0 1334.99   48.23
  -3   5   0 1246.72   48.38
  -3   5   0 1291.34   48.76
  -3   5   1  373.61   17.91
   3   5   1  376.00   17.37
   3  -5   1  371.16   18.17
  -3   5   1  378.17   17.86
   3  -5   2 2511.15   88.26
   3   5   2 2485.03   87.59
  -3   5   2 2393.93   88.11
   3   5   3  341.17   16.75
  -3   5   3  336.24   17.39
   3  -5   4 1210.49   45.17
   3   5   4 1117.09   44.05
  -3   5   4 1125.48   45.04
   3  -5   5  186.37   11.86
   3   5   5  193.63   11.70
  -3   5   5  177.28   11.86
   3  -5   6  477.44   22.89
   3   5   6  503.47   23.02
  -3   5   6  504.63   24.00
   3   5   6  508.41   22.53
  -3   5   6  500.77   22.93
   3   5   7  229.64   13.06
  -3   5   7  228.21   13.49
   3  -5   7  204.57   13.20
   3   5   8  325.92   17.44
  -3   5   8  365.73   18.42
   3  -5   8  330.59   18.17
   3   5   9  298.75   16.43
  -3   5   9  318.44   17.35
   3  -5   9  281.96   16.77
   3   5  10  493.02   23.85
  -3   5  10  489.36   24.45
   3  -5  10  491.95   24.27
  -3  -5  11  250.97   17.19
   3  -5  11  284.26   17.19
   3   5  11  267.24   16.25
  -3   5  11  293.19   17.44
   3  -5  11  253.51   16.10
   3   5  12  567.11   27.44
  -3   5  12  564.16   28.29
  -3  -5  12  571.80   29.18
   3  -5  12  548.42   27.66
   3   5  13  273.49   16.90
  -3   5  13  241.95   16.95
  -3  -5  13  249.83   17.64
   3  -5  13  234.06   16.57
   3   5  14  419.94   23.40
  -3   5  14  400.32   23.62
   3   5  14  426.87   16.19
  -3  -5  14  446.83   24.69
   3  -5  14  381.63   23.04
   3   5  15   92.59    5.11
   3  -5  15   91.08   10.36
  -3  -5  15   76.67    9.91
   3   5  15   86.50    9.73
  -3   5  15   90.76   10.34
   3   5  16  293.19   11.97
   3   5  17   90.43    5.11
   3  -5  17   95.03    5.51
   3  -5  18  179.05    8.44
   3   5  18  186.08    8.13
   3  -5  19   44.61    3.55
  -3  -5  20   67.83    4.11
   3  -5  20   68.06    4.18
  -3  -6 -22    0.78    1.25
   3  -6 -22    3.19    1.21
   3  -6 -21    9.53    1.79
   3  -6 -21    6.48    1.63
  -3  -6 -21    6.74    1.79
   3  -6 -20   11.32    2.14
   3  -6 -20   10.05    2.08
  -3  -6 -20    9.71    2.03
   3  -6 -19    4.24    2.05
  -3  -6 -19    3.86    2.26
   3  -6 -19    5.11    2.03
  -3  -6 -18   20.18    3.06
   3  -6 -18   18.42    2.81
  -3  -6 -17   11.54    2.90
   3  -6 -17   15.12    2.68
   3  -6 -16    2.92    2.43
  -3  -6 -16    1.65    2.41
   3  -6 -15   70.11    4.87
  -3  -6 -15   55.64    4.87
   3  -6 -14    8.46    2.66
  -3  -6 -14    5.43    2.72
  -3   6 -14   12.35    4.85
   3  -6 -13   34.70    3.64
  -3  -6 -13   37.96    4.26
  -3   6 -13   46.26    7.19
   3  -6 -12   18.69    2.99
  -3  -6 -12   26.95    3.62
  -3   6 -12   30.92    6.32
   3  -6 -11   56.36    4.35
  -3  -6 -11   43.61    4.38
  -3   6 -11   37.87    6.45
   3  -6 -10   14.29    2.68
  -3  -6 -10   14.18    2.88
  -3   6 -10   21.86    5.16
   3   6 -10   12.37    4.29
  -3   6 -10   17.57    4.93
  -3   6  -9   50.10    6.68
   3   6  -9   54.99    6.83
  -3   6  -9   42.65    6.54
   3  -6  -9   42.20    3.73
  -3  -6  -9   44.50    4.06
  -3   6  -8   61.09    7.46
   3   6  -8   58.21    6.88
  -3   6  -8   63.34    7.32
  -3   6  -7   54.57    6.81
   3   6  -7   50.97    6.34
  -3   6  -7   42.67    6.21
  -3   6  -6  146.61   10.81
   3   6  -6  163.37   11.05
  -3   6  -5  100.70    8.55
   3   6  -5  105.30    8.26
  -3   6  -4   36.15    5.58
   3   6  -4   42.18    5.38
  -3   6  -4   44.08    5.56
  -3   6  -3  284.28   15.41
   3   6  -3  283.52   14.83
  -3   6  -3  281.29   15.21
   3   6  -2    7.03    3.01
  -3   6  -2    4.24    2.72
  -3   6  -2    6.41    3.53
   3   6  -1   84.47    7.12
  -3   6  -1   81.94    7.55
  -3   6  -1   93.91    8.13
  -3   6   0   75.38    7.37
  -3   6   0   68.14    6.92
   3   6   0   73.64    6.72
   3  -6   0   76.00    7.55
   3   6   1  114.05    8.37
  -3   6   1   97.04    8.62
   3  -6   1   96.68    8.48
   3  -6   2   11.61    4.00
   3   6   2   15.72    3.95
  -3   6   2    5.54    3.24
   3   6   3  268.09   15.05
  -3   6   3  271.82   15.70
   3  -6   3  271.51   15.45
   3  -6   4   35.79    5.81
   3   6   4   31.68    5.05
  -3   6   4   38.43    6.05
   3   6   5  101.12    8.57
  -3   6   5   95.12    9.15
   3  -6   5  104.45    9.09
   3   6   6  171.88   11.81
  -3   6   6  165.03   12.35
   3  -6   6  149.91   11.50
   3  -6   7   36.19    6.03
   3   6   7   39.36    6.07
  -3   6   7   42.62    6.90
   3  -6   8   61.74    7.55
   3   6   8   67.83    7.86
  -3   6   8   47.60    7.97
   3  -6   9   39.79    6.34
   3   6   9   42.82    3.28
   3   6   9   37.78    6.61
  -3   6   9   41.06    7.35
   3  -6  10   22.10    4.96
   3   6  10   21.64    2.48
   3   6  10   15.41    4.58
  -3   6  10   26.61    5.87
   3   6  10   17.88    5.36
  -3   6  10   21.10    6.36
  -3  -6  11   42.49    7.28
   3  -6  11   54.39    7.97
  -3   6  11   58.57    8.08
   3   6  11   53.21    7.19
   3   6  11   49.01    3.59
  -3  -6  12   31.30    6.97
   3  -6  12   22.37    6.05
   3   6  12   27.84    2.79
   3   6  12   14.02    5.11
  -3   6  12   17.77    5.45
  -3   6  13   23.53    6.10
   3   6  13   51.87    7.61
  -3  -6  13   34.23    6.99
   3  -6  13   42.16    7.59
   3   6  14   12.79    4.67
  -3   6  14   12.82    5.25
  -3  -6  14    9.20    5.16
   3  -6  14    2.48    4.20
   3  -7 -21   26.21    1.90
  -3  -7 -21   30.68    2.23
   3  -7 -20   83.98    4.38
   3  -7 -20   88.35    4.58
  -3  -7 -20   95.63    4.76
   3  -7 -19   33.18    2.92
   3  -7 -19   41.44    3.19
  -3  -7 -19   35.95    3.19
   3  -7 -18  109.85    5.85
   3  -7 -18  113.94    6.07
  -3  -7 -18  117.27    6.23
   3  -7 -17   89.56    5.27
   3  -7 -17   82.06    5.27
  -3  -7 -17   94.56    5.67
   3  -7 -16  125.26    6.92
   3  -7 -16  151.92    7.52
  -3  -7 -16  138.70    7.44
   3  -7 -15  196.80    9.27
   3  -7 -15  193.74    9.44
  -3  -7 -15  205.51    9.85
   3  -7 -14  137.38    7.19
  -3  -7 -14  126.91    7.55
   3  -7 -14  140.26    7.39
   3  -7 -13  232.61   10.78
   3  -7 -13  244.94   11.21
  -3  -7 -13  254.78   11.54
   3  -7 -12  161.77    8.17
  -3  -7 -12  154.89    8.51
   3  -7 -11  257.62   11.41
  -3  -7 -11  251.39   11.63
  -3   7 -11  228.55   16.23
   3  -7 -10  216.98    9.82
  -3  -7 -10  197.74    9.87
  -3   7 -10  188.18   14.60
   3   7 -10  214.37   14.58
  -3   7 -10  168.93   13.71
   3  -7  -9  124.32    6.99
  -3  -7  -9  120.50    7.14
  -3   7  -9  122.69   11.21
   3   7  -9  149.60   11.50
  -3   7  -9  119.92   10.78
   3   7  -8  402.75   15.29
  -3   7  -8  404.40   22.08
   3  -7  -8  421.17   16.57
  -3  -7  -8  406.30   16.70
  -3   7  -8  429.34   22.42
   3   7  -8  433.88   21.90
   3   7  -7  132.90   10.76
  -3   7  -7  145.96   11.57
  -3   7  -7  131.49   11.19
   3  -7  -7  124.68    6.81
  -3  -7  -7  130.13    7.06
  -3   7  -6  281.26   16.84
  -3   7  -6  279.23   16.95
   3   7  -6  314.76   17.04
  -3   7  -5   72.07    7.75
   3   7  -5   70.96    7.39
   3   7  -4  395.49   19.96
  -3   7  -4  384.96   20.47
  -3   7  -3  191.57   13.13
  -3   7  -3  177.82   12.59
   3   7  -3  198.72   12.53
  -3   7  -2  242.08   14.49
  -3   7  -2  216.20   14.04
   3   7  -2  212.61   13.49
  -3   7  -1  198.92   13.02
   3   7  -1  180.70   12.35
  -3   7  -1  204.81   13.24
   3  -7   0  257.17   15.72
   3   7   0  218.97   13.49
  -3   7   0  227.74   14.42
   3  -7   1  205.80   14.13
   3   7   1  199.54   13.17
  -3   7   1  237.06   14.49
   3  -7   2  219.80   15.03
   3   7   2  255.61   14.60
  -3   7   2  236.79   15.07
   3  -7   3  265.90   16.28
   3   7   3  259.72   15.36
  -3   7   3  247.19   15.83
   3  -7   4  393.28   22.13
  -3   7   4  467.70   23.65
   3   7   4  430.30   22.02
   3  -7   5  103.04   10.05
   3   7   5  124.68   10.47
  -3   7   5  138.23   11.52
   3  -7   6  273.38   16.99
   3   7   6  278.14   11.30
   3   7   6  279.88   16.92
  -3   7   6  285.08   17.84
   3   7   7  148.01   12.03
  -3   7   7  140.67   12.24
   3   7   7  140.98    6.70
   3  -7   7  132.78   11.52
   3   7   8  429.99   22.55
  -3   7   8  359.26   22.51
   3   7   8  418.13   15.52
   3  -7   8  337.62   20.68
   3   7   9   74.58    4.58
   3   7   9   90.03   10.07
  -3   7   9   71.05    9.40
   3   7  10  210.24    9.18
   3   7  10  196.40   15.18
  -3   7  10  225.29   16.99
   3   7  11  263.51   10.96
   3   7  11  284.66   18.62
  -3   7  11  247.17   18.62
  -3   7  12  143.17   14.07
   3   7  12  149.55   13.82
  -3  -7  12  134.08   12.82
   3  -7  12  132.65   12.86
   3   7  12  159.22    7.19
  -3  -8 -20    0.65    1.14
   3  -8 -19    8.84    1.70
  -3  -8 -19   10.81    1.85
   3  -8 -18    1.76    1.76
  -3  -8 -18    1.27    1.79
   3  -8 -17   22.55    2.79
  -3  -8 -17   17.75    2.66
   3  -8 -16    1.30    2.01
  -3  -8 -16    3.89    2.34
   3  -8 -15    3.13    2.30
  -3  -8 -15    1.52    2.39
   3   8 -14    4.58    1.59
   3  -8 -14    3.93    2.46
  -3  -8 -14    4.24    2.70
   3   8 -13    3.26    1.54
   3  -8 -13   -1.59    2.59
  -3  -8 -13   -1.03    2.70
   3   8 -12   18.71    2.41
   3  -8 -12   18.29    3.26
  -3  -8 -12   20.70    3.44
   3   8 -11  107.64    5.81
   3  -8 -11  108.38    6.52
  -3  -8 -11  107.84    6.83
   3   8 -10   60.53    4.09
  -3   8 -10   58.70    7.95
   3  -8 -10   59.01    4.89
  -3  -8 -10   67.59    5.25
  -3   8 -10   44.75    7.84
   3   8 -10   58.95    7.99
   3   8  -9   35.46    6.21
   3  -8  -9   21.43    3.51
  -3  -8  -9   24.58    3.82
   3   8  -9   27.75    2.99
  -3   8  -9   30.05    6.36
  -3   8  -8   14.83    4.89
   3   8  -8   18.78    4.71
   3   8  -8   21.93    2.72
  -3   8  -8   26.28    5.76
   3  -8  -8   17.53    3.10
  -3  -8  -8   18.96    3.46
   3   8  -8   19.92    2.10
  -3   8  -7  128.10   11.74
   3   8  -7  140.98   11.57
   3   8  -7  132.07    6.25
   3   8  -7  136.62    6.70
  -3   8  -7  125.51   11.48
   3  -8  -7  131.09    7.30
  -3  -8  -7  138.14    7.52
  -3   8  -6   -1.05    3.84
   3   8  -6    2.77    1.90
  -3   8  -6    4.33    4.42
   3   8  -6    0.98    4.38
  -3   8  -5    8.28    5.00
   3   8  -5    2.70    1.83
  -3   8  -5    8.37    4.51
   3   8  -5    5.65    3.59
   3   8  -4   13.87    2.28
   3   8  -4   13.91    4.62
  -3   8  -4    9.33    4.67
   3   8  -3   38.00    5.87
  -3   8  -3   30.59    6.10
   3   8  -3   34.59    3.06
   3   8  -2   27.69    5.45
  -3   8  -2   28.38    5.94
   3   8  -2   20.32    2.59
  -3   8  -2   19.09    5.16
   3  -8  -1  202.40   14.96
   3   8  -1  191.19   13.22
  -3   8  -1  191.62   13.93
   3  -8   0    7.86    4.76
   3   8   0    4.51    3.62
  -3   8   0    3.10    4.06
   3   8   0    9.36    2.14
   3   8   0    5.54    1.76
   3   8   1  180.88    8.04
   3  -8   1  196.44   14.38
   3   8   1  181.95    8.15
  -3   8   1  195.61   13.80
   3   8   1  166.88   12.37
   3   8   2   24.16    5.14
  -3   8   2   18.26    5.25
   3  -8   2   24.65    6.03
   3   8   2   22.04    2.41
   3   8   2   23.22    2.66
   3   8   3   30.95    2.90
   3  -8   3   26.26    6.54
   3   8   3   33.13    3.01
   3   8   3   39.63    6.34
  -3   8   3   21.12    5.60
   3   8   4   15.52    2.28
   3  -8   4   13.66    5.11
   3   8   4   11.50    2.08
   3   8   4   10.07    4.04
  -3   8   4   10.45    5.02
   3   8   5    7.30    2.10
   3  -8   5    2.23    3.77
   3   8   5    3.17    3.86
   3   8   6    0.22    1.76
   3   8   6    3.35    3.86
  -3   8   6    1.27    4.24
   3  -8   6    5.43    4.06
   3   8   7  108.80   11.07
  -3   8   7  138.99   13.06
   3   8   7  117.62    6.27
   3   8   7  133.79    6.10
   3   8   8   22.73    6.30
  -3   8   8   26.91    7.23
   3   8   8   22.28    2.75
   3   8   9   28.16    6.34
  -3   8   9   44.08    8.19
   3   8   9   36.35    3.22
   3   8  10   55.04    8.73
  -3   8  10   76.52    9.96
   3   8  10   71.09    4.49
   3   8  11   92.53   10.63
  -3   8  11   94.07   11.16
   3   8  11   97.89    5.29
   3   8  12   23.31    2.57
  -3  -9 -19   13.87    1.52
   3  -9 -18  112.82    5.22
  -3  -9 -18  112.51    5.31
   3  -9 -17   30.12    2.68
  -3  -9 -17   35.77    2.92
   3  -9 -16  144.31    6.92
  -3  -9 -16  144.19    7.06
   3  -9 -15   36.42    3.46
  -3  -9 -15   34.99    3.46
   3   9 -14  171.30    7.37
   3  -9 -14  165.65    8.24
  -3  -9 -14  166.83    8.37
   3   9 -13   80.09    4.47
   3  -9 -13   79.11    5.25
  -3  -9 -13   71.11    5.36
   3   9 -12  260.52   10.61
   3  -9 -12  247.19   11.41
  -3  -9 -12  241.32   11.43
   3   9 -11   74.55    4.51
   3  -9 -11   62.27    5.11
  -3  -9 -11   68.93    5.38
   3   9 -10  691.21   25.16
   3  -9 -10  677.99   25.99
  -3  -9 -10  670.71   26.12
   3   9  -9  132.78    6.63
   3  -9  -9  120.70    7.30
  -3  -9  -9  126.96    7.50
   3   9  -9  127.58    5.94
   3   9  -8  381.34   14.51
  -3   9  -8  344.54   21.37
   3   9  -8  374.19   20.92
   3  -9  -8  359.23   15.25
  -3  -9  -8  339.50   15.32
   3   9  -8  345.99   13.73
   3  -9  -7  167.33    8.82
  -3  -9  -7  162.44    8.86
  -3   9  -7  163.19   13.60
   3   9  -7  163.08    8.06
   3   9  -7  177.22   13.55
  -3   9  -7  187.13   14.62
   3   9  -7  179.18    7.70
   3   9  -6  667.40   24.47
   3   9  -6  647.47   23.96
  -3   9  -6  624.94   31.66
  -3   9  -6  669.48   32.46
   3   9  -6  689.82   31.66
   3   9  -5  156.32    7.46
  -3   9  -5  127.56   11.99
  -3   9  -5  139.30   12.48
   3   9  -5  167.57   12.64
   3   9  -4  640.77   30.81
  -3   9  -4  608.55   31.39
   3   9  -4  666.53   24.25
   3  -9  -3  224.57   17.04
   3   9  -3  174.98   13.75
  -3   9  -3  213.08   15.43
   3  -9  -2  521.54   28.98
   3   9  -2  554.11   27.06
  -3   9  -2  542.35   27.93
   3   9  -1  232.92   10.34
  -3   9  -1  251.48   10.29
   3  -9  -1  249.29   17.91
  -3   9  -1  247.13   17.10
   3   9  -1  241.57   16.01
   3   9   0  479.54   18.60
   3   9   0  495.34   18.76
   3  -9   0  490.59   26.97
   3   9   0  509.37   25.57
  -3   9   0  505.86   26.77
   3   9   1  273.52   11.19
   3   9   1  272.87   11.34
   3   9   1  275.33   17.21
  -3   9   1  245.00   17.66
   3   9   2  482.73   18.82
   3   9   2  511.60   19.02
   3  -9   2  459.22   26.57
   3   9   2  519.82   25.77
  -3   9   2  510.06   26.91
   3   9   3  195.32    8.77
   3   9   3  200.39    8.91
   3  -9   3  203.18   15.94
  -3   9   3  173.04   14.27
   3   9   3  205.57   14.36
   3   9   4  599.39   22.44
   3   9   4  629.36   29.87
  -3   9   4  603.50   30.97
   3   9   4  616.61   22.53
   3  -9   4  536.03   29.96
   3   9   5  166.14    7.84
   3   9   5  140.80   12.55
  -3   9   5  180.07   14.51
   3   9   6  566.93   21.55
   3   9   6  585.91   21.37
  -3   9   6  574.74   30.43
   3   9   6  579.45   29.25
   3   9   7  134.73    6.70
   3   9   7  134.77    6.41
  -3   9   7  128.30   12.53
   3   9   7  118.61   11.59
   3   9   8  430.97   16.52
   3   9   8  427.24   16.12
   3   9   8  394.04   23.71
  -3   9   8  423.45   25.39
   3   9   9   90.07    5.18
   3   9  10  644.81   23.65
   3   9  11   50.84    3.55
  -3  10 -18    1.50    0.80
  -3 -10 -17    4.31    1.34
  -3  10 -17    4.87    1.27
   3 -10 -16    6.92    1.67
  -3 -10 -16    5.18    1.63
   3 -10 -15    1.36    1.61
  -3 -10 -15   -0.60    1.76
   3 -10 -14    5.18    2.12
  -3 -10 -14    7.01    2.19
   3 -10 -13    4.60    2.23
  -3 -10 -13    4.49    2.37
   3  10 -13    3.06    1.38
   3 -10 -12   20.45    3.10
  -3 -10 -12   22.64    3.06
   3  10 -12   20.05    2.32
   3 -10 -11    9.62    2.77
  -3 -10 -11   15.25    3.06
   3  10 -11   13.51    2.23
   3 -10 -10    8.22    2.84
  -3 -10 -10    6.88    2.79
   3  10 -10   13.13    2.26
   3  10  -9   55.51    3.30
   3 -10  -9   49.21    4.51
  -3 -10  -9   48.94    4.58
   3  10  -9   53.25    3.95
   3  10  -8    1.85    1.27
   3  10  -8    2.75    1.94
   3 -10  -8    3.73    2.70
  -3 -10  -8    1.38    2.57
   3  10  -7   11.74    1.94
   3  10  -7   11.97    2.43
   3 -10  -7   16.52    3.30
  -3 -10  -7   16.57    3.39
   3  10  -6    2.14    1.67
   3  10  -6    2.05    2.12
   3 -10  -6   -2.77    2.77
  -3 -10  -6    1.05    2.48
   3  10  -5   30.41    3.35
   3  10  -5   50.19    3.53
   3  10  -4   18.67    2.39
  -3  10  -3    1.70    1.83
  -3  10  -3    4.93    3.91
   3  10  -3    1.07    3.17
   3 -10  -3   -2.92    4.91
  -3  10  -2   56.00    3.91
  -3  10  -2   41.11    7.32
   3  10  -2   58.66    7.88
   3  10  -2   51.24    3.95
   3 -10  -2   56.38    9.07
   3  10  -1   14.96    2.43
  -3  10  -1   17.86    2.50
   3  10  -1   14.02    4.78
  -3  10  -1   12.39    4.98
   3 -10  -1   24.25    6.70
   3  10   0   19.45    2.68
  -3  10   0   13.04    2.21
   3  10   0   11.92    4.71
  -3  10   0   19.92    5.76
   3 -10   0   23.96    6.63
   3  10   1   19.11    2.63
   3  10   1   15.47    5.05
  -3  10   1   13.91    5.38
   3 -10   1   19.63    6.18
   3  10   2   59.33    7.95
  -3  10   2   64.30    8.89
   3  10   2   59.66    4.15
   3 -10   2   65.91    9.40
   3  10   3    4.31    1.92
   3  10   3    6.77    3.91
  -3  10   3   12.91    5.05
   3  10   3    2.75    2.08
   3  10   4   22.26    2.72
   3  10   5   40.26    3.26
   3  10   5   36.28    3.30
   3  10   6    3.53    1.65
   3  10   6    1.43    1.85
   3  10   7   16.63    2.12
   3  10   7   15.29    2.39
   3  10   8    2.88    1.38
   3  10   8   -0.89    1.74
   3  10   9   54.61    3.73
   3  10  10   10.83    2.03
   3  10  11   11.23    1.81
  -3 -11 -16   63.77    3.08
  -3 -11 -15   15.29    1.74
  -3  11 -14  116.55    5.36
   3 -11 -14  109.41    5.38
  -3 -11 -14  120.37    5.51
  -3  11 -13    6.32    1.65
   3 -11 -13    8.04    1.99
  -3 -11 -13    5.49    1.92
  -3  11 -12  199.39    8.44
   3  11 -12  206.24    8.13
   3 -11 -12  180.30    8.60
  -3 -11 -12  198.92    8.82
  -3  11 -11   21.57    2.61
   3  11 -11   26.64    2.37
   3 -11 -11   24.20    2.90
  -3 -11 -11   24.47    3.01
  -3  11 -10  184.76    8.51
   3 -11 -10  191.53    9.09
  -3 -11 -10  187.02    9.09
   3  11 -10  213.25    8.53
  -3  11  -9   83.19    4.85
   3  11  -9   83.35    4.67
   3 -11  -9   71.43    5.11
  -3 -11  -9   79.42    5.36
  -3  11  -8  170.74    8.28
   3  11  -8  185.99    8.31
   3 -11  -8  182.91    9.11
  -3 -11  -8  192.53    9.24
   3  11  -8  184.90    7.68
  -3  11  -7  154.55    7.48
   3  11  -7  147.86    7.35
   3 -11  -7  161.23    8.26
  -3 -11  -7  158.55    8.28
   3  11  -7  157.95    6.94
  -3  11  -6  131.91    6.52
   3  11  -6  132.00    6.50
   3 -11  -6  117.00    7.08
  -3 -11  -6  122.89    7.19
   3  11  -6  125.77    6.07
  -3  11  -5  183.89    8.42
   3 -11  -5  183.62    9.31
  -3 -11  -5  169.76    9.18
   3  11  -5  192.82    8.22
   3  11  -4  253.94   10.29
  -3  11  -4  228.75   10.20
   3  11  -3  130.91    6.63
  -3  11  -3  127.72    6.50
   3  11  -3  140.80    6.79
   3  11  -2  294.19   11.70
   3  11  -2  271.08   11.59
  -3  11  -2  269.68   11.39
   3  11  -1   23.85    2.77
  -3  11  -1   28.04    2.77
   3  11   0  406.99   15.41
   3  11   0  367.29   15.14
   3  11   1   24.34    2.90
   3  11   1   34.74    3.17
   3  11   2  296.89   12.26
   3  11   3  138.19    6.81
   3  11   4  223.57    9.65
   3  11   5  180.86    8.13
   3  11   6  128.90    6.23
   3  11   7  152.72    6.88
   3  11   8  182.04    7.68
  -3  12 -14    4.06    0.92
  -3  12 -13    0.22    0.98
  -3 -12 -13   -0.11    1.09
  -3  12 -12    9.56    1.47
  -3 -12 -12    8.71    1.72
   3  12 -11    7.50    1.34
  -3  12 -11    7.61    1.56
   3 -12 -11    5.36    1.74
  -3 -12 -11    6.65    1.83
   3  12 -10    5.02    1.41
  -3  12 -10    3.37    1.47
   3 -12 -10    3.77    1.83
  -3 -12 -10    7.66    2.01
   3  12  -9    9.02    1.67
  -3  12  -9   10.70    1.83
   3 -12  -9    9.51    2.30
  -3 -12  -9    8.73    2.21
   3  12  -8   19.36    2.17
  -3  12  -8   17.62    2.17
   3 -12  -8   20.47    2.77
  -3 -12  -8   14.58    2.68
   3  12  -7   25.03    2.39
  -3  12  -7   22.17    2.41
   3 -12  -7   21.73    3.04
  -3 -12  -7   21.86    3.01
  -3  12  -6    6.90    1.76
   3  12  -6    7.35    1.45
   3 -12  -6    8.17    2.52
  -3 -12  -6   10.40    2.66
  -3  12  -5    2.12    1.59
   3  12  -5   -0.18    1.36
   3 -12  -5   -3.71    2.50
  -3 -12  -5    0.58    2.37
   3  12  -4    8.17    2.05
  -3  12  -4    7.48    1.76
   3  12  -4   12.10    1.90
   3 -12  -4   10.25    2.77
  -3 -12  -4    6.43    2.52
   3  12  -3    7.52    1.83
   3  12  -3    7.41    1.99
  -3  12  -3    6.05    1.74
   3  12  -2   15.45    2.23
   3  12  -2   12.97    2.32
  -3  12  -2   10.65    1.88
  -3  12  -1   13.26    1.94
   3  12  -1   16.97    2.41
   3  12   0    2.86    1.83
   3  12   0    1.47    1.72
   3  12   1   17.24    2.37
   3  12   2   16.50    2.26
   3  12   3    9.11    1.92
   3  12   4    7.86    1.83
   3  12   5    0.92    1.32
   3  12   6   10.43    1.63
   3  12   7   26.97    2.23
   3  12   8   17.51    1.67
  -3  13 -11   27.44    1.67
  -3 -13 -10   31.66    2.23
  -3  13 -10   36.68    2.10
   3  13 -10   38.20    2.05
  -3 -13  -9   41.55    2.77
   3  13  -9   46.75    2.52
  -3  13  -9   45.19    2.52
  -3 -13  -8   34.61    2.61
  -3  13  -8   30.37    2.17
   3  13  -8   37.51    2.30
   3 -13  -7   33.63    2.81
  -3 -13  -7   34.09    2.84
  -3  13  -7   35.70    2.39
   3  13  -7   39.88    2.52
   3 -13  -6   22.53    2.50
  -3 -13  -6   22.51    2.48
  -3  13  -6   21.75    1.92
  -3  13  -5   35.97    2.48
   3 -13  -5   37.04    3.22
  -3 -13  -5   41.66    3.22
   3  13  -5   41.60    2.55
  -3  13  -4   33.60    2.37
   3  13  -4   32.20    2.61
   3  13  -4   37.96    2.52
   3 -13  -4   36.51    3.17
  -3 -13  -4   39.32    3.28
  -3  13  -3   13.84    1.61
   3 -13  -3   15.25    2.55
  -3 -13  -3   15.56    2.57
   3  13  -3   18.69    1.94
   3 -13  -2   89.11    5.14
   3  13  -2   92.95    4.47
   3  13   0   51.89    3.28
   3  13   1    5.98    1.54
   3  13   2   96.61    4.76
   3  13   3   16.03    1.81
   3  13   4   47.51    2.95
   3  13   5   37.44    2.46
   3  13   6   31.48    2.12
   3  13   7   45.37    2.46
  -3 -14  -5    5.49    1.14
  -3 -14  -4    3.84    1.25
   3  14  -4    1.38    0.71
  -3  14  -4    1.56    0.78
  -3 -14  -3    4.78    1.30
   3  14  -3    5.94    1.03
  -3 -14  -2    6.25    1.41
   3  14  -2    3.93    0.98
  -3 -14  -1    2.39    1.36
  -3 -14   0   10.20    1.67
   3  14   0   12.75    1.36
  -3 -14   1    3.35    1.32
   3  14   1    6.88    1.14
  -3 -14   2    2.70    1.34
   3  14   2    4.67    1.03
  -3 -14   3    5.65    1.27
   3  14   3    5.09    0.96
   3  14   4    2.34    0.80
  -3  14   4    1.67    0.83
   3  14   5    4.53    0.74
  -3  14   5    4.11    0.78
   4   0 -23   46.75    3.01
   4   0 -22  146.45    6.83
  -4   0 -22  148.59    6.92
   4   0 -21   94.00    5.02
  -4   0 -21   92.44    5.34
   4   0 -20  332.69   13.29
  -4   0 -20  333.94   13.73
   4   0 -19  198.27    8.95
  -4   0 -19  202.34    9.42
   4   0 -18  414.03   16.43
  -4   0 -18  430.04   16.99
   4   0 -17  244.33   10.61
  -4   0 -17  260.41   11.16
   4   0 -17  236.25   16.95
  -4   0 -17  224.24   18.82
   4   0 -16  300.78   12.15
  -4   0 -16  286.85   12.48
   4   0 -16  269.41   18.20
  -4   0 -16  307.95   21.79
   4   0 -15   68.41    4.29
  -4   0 -15   64.10    4.53
  -4   0 -15   60.37   10.54
   4   0 -15   73.10    8.98
  -4   0 -14   33.45    3.35
  -4   0 -14   37.09    9.15
   4   0 -14   30.46    6.27
   4   0 -14   35.77    3.08
  -4   0 -13   47.89    9.07
   4   0 -13   53.25    7.26
   4   0 -12  286.42   16.21
  -4   0 -12  231.70   17.26
   4   0 -11  288.66   16.39
   4   0 -10  451.72   21.48
   4   0  -9  223.97   12.73
   4   0  -8 2123.59   76.50
   4   0  -7 2388.89   84.71
   4   0  -6 2180.37   75.40
   4   0  -6 2274.48   78.37
   4   0  -5  843.68   30.28
   4   0  -5  865.41   32.73
   4   0  -4  929.51   33.20
   4   0  -4  953.83   35.28
   4   0  -3   62.45    3.91
   4   0  -3   61.96    5.18
   4   0  -2  215.53    9.15
   4   0  -2  198.92   10.16
   4   0  -1   73.08    4.47
   4   0  -1   64.39    5.02
   4   0   0  323.13   12.99
  -4   0   0  307.54   12.03
   4   0   0  301.81   13.66
   4   0   1   88.13    5.38
  -4   0   1   83.13    4.00
  -4   0   2   69.04    2.88
   4   0   2   70.20    2.86
  -4   0   2   65.13    3.04
  -4   0   3   40.26    2.48
   4   0   3   38.07    2.32
   4   0   3   41.49    4.09
   4   0   4  853.84   29.61
  -4   0   4  815.68   29.72
   4   0   5 1079.24   36.68
  -4   0   5  978.95   36.68
  -4   0   6 2336.24   83.82
   4   0   6 2517.81   83.75
  -4   0   7 2471.03   88.11
   4   0   7 2599.33   87.93
  -4   0   8 2091.95   75.31
   4   0   8 2161.86   75.00
   4   0   9  208.12   11.03
  -4   0   9  204.28   11.36
   4   0  10  774.38   30.32
  -4   0  10  720.12   30.72
  -4   0  11  474.71   22.08
   4   0  11  464.49   21.28
  -4   0  12  420.68   20.99
   4   0  12  414.99   20.01
   4   0  13  122.74    6.32
  -4   0  13  126.91   10.38
   4   0  13  107.33    9.15
   4   0  14   40.12    3.51
  -4   0  14   41.89    6.79
   4   0  14   32.51    5.47
   4   0  15   86.92    5.45
  -4   0  15   94.60    9.76
   4   0  15   86.12    8.71
   4   0  16  258.16   11.30
  -4   0  16  264.59   17.42
   4   0  16  232.12   15.74
  -4   0  17  171.66   14.67
   4   0  17  176.84   13.91
   4   0  18  401.10   16.30
   4   0  19  195.03    9.27
   4   0  20  313.37   13.17
   4   0  21   91.39    5.38
   4   0  22  169.29    7.81
   4   0  23   40.19    3.06
   4   0  24   45.44    2.79
  -4   0  24   32.58    2.68
   4  -1 -24    0.13    1.12
   4  -1 -23    3.93    1.54
   4  -1 -22    8.33    1.96
  -4  -1 -22    9.94    2.08
   4   1 -21   11.61    1.96
   4  -1 -21   10.54    2.05
  -4  -1 -21   10.09    2.30
  -4  -1 -20    4.33    2.39
   4   1 -20    3.75    1.83
  -4   1 -20    3.46    2.17
   4  -1 -20    4.71    1.88
  -4  -1 -19    0.87    2.19
   4  -1 -19   -1.21    1.85
   4   1 -19   -0.71    1.83
  -4   1 -19   -2.26    2.10
   4   1 -18    6.14    2.03
  -4   1 -18    6.41    2.26
   4  -1 -18    9.04    2.10
  -4  -1 -18    2.41    2.08
   4   1 -17   32.64    6.30
   4  -1 -17   28.51    5.96
  -4  -1 -17   30.50    8.13
  -4   1 -17   20.14    7.32
   4   1 -17   24.87    2.92
  -4   1 -17   27.24    3.33
   4  -1 -17   24.96    2.88
  -4  -1 -17   28.00    3.39
  -4  -1 -16   23.85    8.06
  -4   1 -16   38.34    9.07
   4   1 -16   26.95    6.05
   4  -1 -16   35.90    6.61
   4   1 -16   27.62    2.86
  -4   1 -16   26.70    3.26
  -4  -1 -16   32.20    3.42
   4  -1 -16   25.34    2.84
  -4   1 -15   11.83    6.39
  -4  -1 -15    9.22    6.39
   4   1 -15    4.47    3.86
   4  -1 -15    4.53    3.93
  -4   1 -15    9.31    2.39
   4   1 -15   11.23    2.14
   4  -1 -15   11.70    2.26
  -4  -1 -15   15.52    2.63
   4   1 -14   42.74    3.24
  -4   1 -14   37.44    3.39
   4  -1 -14   39.90    3.22
  -4  -1 -14   37.76    3.55
   4   1 -14   49.01    7.28
   4  -1 -14   39.12    6.70
  -4  -1 -14   36.33    8.73
  -4   1 -14   32.20    8.33
  -4   1 -13  124.68   13.33
  -4  -1 -13  142.70   14.40
   4  -1 -13  167.64   12.39
   4   1 -13  160.11   12.03
   4   1 -12   28.24    5.54
   4  -1 -12   20.47    5.14
  -4   1 -12   27.37    6.81
  -4  -1 -12   20.12    7.01
   4   1 -11  122.69    9.91
   4  -1 -11  120.33    9.82
   4   1 -10   62.27    6.79
   4  -1 -10   70.02    7.01
   4   1  -9   36.44    4.96
   4  -1  -9   41.37    5.22
   4   1  -8   49.63    5.49
   4  -1  -8   60.91    5.92
   4   1  -7   24.18    3.86
   4  -1  -7   23.56    4.06
   4  -1  -6  139.10    8.46
   4   1  -6  125.97    8.06
   4   1  -5   22.66    1.38
   4   1  -5   29.20    3.66
   4   1  -4   18.69    1.54
   4  -1  -4   15.70    3.04
   4  -1  -3  129.10    6.59
   4   1  -3  126.55    5.45
   4  -1  -3  111.35    7.28
   4   1  -3  112.78    7.17
  -4   1  -2   87.53    5.76
   4  -1  -2  109.97    5.98
   4   1  -2   92.93    4.78
   4  -1  -2  106.64    6.54
   4   1  -2   99.36    6.27
  -4   1  -1  188.27    8.91
   4  -1  -1  212.74    9.51
   4   1  -1  189.65    8.48
   4  -1  -1  195.08    9.91
   4   1  -1  204.23    9.89
   4   1   0    3.73    1.81
  -4   1   0    6.68    1.85
   4  -1   0    4.53    1.99
   4  -1   1  204.75    7.19
  -4   1   1  219.44    8.80
   4   1   1  194.43    7.23
  -4   1   1  186.95    7.23
   4   1   1  228.93    9.65
   4  -1   1  208.65    9.82
   4  -1   2  101.23    4.42
  -4  -1   2  102.82    4.58
  -4   1   2   97.13    5.11
  -4   1   2  105.79    4.82
   4   1   2  109.41    4.71
   4  -1   2  101.37    6.43
   4   1   3  123.54    5.54
  -4   1   3  124.01    5.74
  -4  -1   3  117.53    5.72
   4  -1   3  129.84    5.60
  -4  -1   4   20.61    2.34
   4  -1   4   23.76    2.21
   4   1   4   18.06    2.03
   4  -1   5   19.56    2.50
   4   1   5   26.39    2.61
  -4  -1   5   25.59    2.81
  -4   1   5   21.08    2.59
   4  -1   5   25.88    3.91
   4  -1   6  130.57    8.73
  -4  -1   6  118.11    7.10
   4  -1   6  126.24    6.92
  -4   1   6  130.48    7.21
   4   1   6  134.86    6.94
  -4   1   7   18.40    2.97
   4   1   7   32.13    3.37
  -4  -1   7   28.09    3.62
   4  -1   7   21.30    2.99
   4  -1   7   22.19    4.31
   4  -1   8   50.13    4.76
  -4  -1   8   56.49    5.18
  -4   1   8   55.86    5.16
   4   1   8   52.11    4.67
  -4   1   9   43.58    4.76
   4   1   9   43.65    4.64
  -4  -1   9   29.67    4.24
   4  -1   9   37.60    4.35
  -4  -1  10   66.34    6.68
   4  -1  10   79.84    6.48
  -4   1  10   63.86    6.34
   4   1  10   70.15    6.12
  -4  -1  11   96.14    8.55
  -4   1  11  117.00    8.91
   4   1  11   97.24    8.04
  -4   1  12   26.59    5.14
   4   1  12   29.94    4.82
  -4  -1  12   28.54    5.11
   4  -1  12   30.08    4.96
  -4  -1  13  155.11   12.03
   4  -1  13  134.12   10.18
   4   1  13  131.89    6.85
   4  -1  13  145.18    7.03
  -4   1  13  143.57   10.99
   4   1  13  143.39   10.54
   4  -1  14   45.50    3.80
   4   1  14   46.69    3.77
  -4   1  14   40.97    6.70
   4   1  14   38.27    6.03
  -4  -1  14   45.41    7.14
   4  -1  14   51.56    6.70
  -4   1  15   17.46    5.29
   4   1  15   13.17    4.31
  -4  -1  15   16.79    5.18
   4  -1  15   23.58    5.18
   4   1  15   12.93    2.55
   4  -1  15   15.50    2.84
  -4   1  16   25.74    6.25
   4   1  16   25.03    5.78
  -4  -1  16   26.08    6.25
   4  -1  16   24.92    5.65
   4   1  16   25.10    3.37
   4  -1  16   30.83    3.57
  -4  -1  17   18.49    5.47
   4  -1  17   21.75    5.34
  -4   1  17   22.95    5.87
   4   1  17   21.55    5.36
   4   1  17   25.01    3.33
   4  -1  17   23.65    3.30
   4  -1  18    6.25    2.50
   4   1  18    7.28    2.48
   4  -1  19   -1.74    2.48
   4   1  19    1.14    2.23
   4   1  20    3.46    2.39
   4  -1  20    3.59    2.34
   4   1  21   14.25    2.46
   4  -1  21   14.07    2.55
   4   1  22    7.99    2.05
   4  -1  22   11.01    2.14
  -4  -1  23    5.00    1.99
   4   1  23    4.38    1.67
  -4   1  23    3.77    1.76
   4  -1  23    3.51    1.70
   4  -1  24    0.29    1.25
  -4   1  24   -0.58    1.36
   4   1  24   -0.27    1.23
  -4  -1  24    0.29    1.36
   4  -2 -24   48.83    2.84
  -4  -2 -23   41.53    2.86
   4  -2 -23   44.23    3.10
  -4  -2 -22   87.15    4.89
   4  -2 -22   98.53    5.22
   4  -2 -21  109.00    5.45
  -4  -2 -21  104.76    5.81
   4  -2 -20  142.47    6.99
  -4  -2 -20  152.57    7.57
  -4   2 -19  134.48    7.30
   4  -2 -19  140.31    7.01
  -4  -2 -19  157.28    7.68
  -4   2 -18  206.60    9.47
   4   2 -18  199.72    9.00
   4  -2 -18  200.66    9.07
  -4  -2 -18  186.84    9.44
   4   2 -17  194.50    8.82
   4  -2 -17  197.51    8.93
  -4  -2 -17  195.99    9.36
  -4   2 -17  189.50    9.13
   4  -2 -16  266.24   17.73
   4   2 -16  268.90   17.64
  -4   2 -16  242.10   19.07
  -4  -2 -16  253.24   19.98
  -4   2 -16  254.78   11.28
   4  -2 -16  264.01   11.07
  -4  -2 -16  264.54   11.59
   4   2 -16  258.09   10.99
  -4   2 -16  237.73   17.06
  -4   2 -15  109.36   12.95
  -4  -2 -15  125.13   14.09
   4   2 -15  119.92    6.23
  -4   2 -15  136.24    6.77
   4  -2 -15  121.91    6.36
  -4  -2 -15  125.91    6.81
   4   2 -15  117.60   11.21
   4  -2 -15  143.48   12.26
  -4   2 -15  130.98   11.72
   4   2 -14  307.84   12.15
  -4   2 -14  299.51   12.41
   4  -2 -14  294.84   12.10
  -4  -2 -14  298.64   12.59
  -4   2 -14  276.80   20.01
  -4  -2 -14  281.58   20.83
   4  -2 -14  274.79   17.88
   4   2 -14  291.80   18.04
  -4   2 -14  323.49   19.14
   4   2 -13  269.61   11.01
  -4   2 -13  277.11   11.34
   4  -2 -13  271.57   11.05
  -4  -2 -13  272.71   11.52
   4   2 -13  293.21   17.17
   4  -2 -13  243.11   16.23
  -4   2 -13  281.33   19.14
  -4  -2 -13  256.41   18.87
  -4  -2 -12  200.13   16.10
   4   2 -12  246.23   14.87
   4  -2 -12  260.16   15.38
  -4   2 -12  234.49   16.43
   4   2 -11  251.75   15.05
   4  -2 -11  266.22   15.29
   4  -2 -10  640.68   27.37
   4   2 -10  586.89   26.77
   4   2  -9  751.96   30.28
   4  -2  -9  693.04   30.03
   4   2  -8  859.47   33.72
   4  -2  -8  826.56   33.74
   4  -2  -7 1232.52   45.30
   4   2  -7 1158.93   44.86
   4  -2  -6 1888.56   67.30
   4   2  -6 1867.82   66.94
  -4   2  -6 1849.29   67.32
   4  -2  -5 1395.16   50.42
   4   2  -5 1370.47   50.06
  -4   2  -5 1359.17   50.33
  -4   2  -4 1373.48   48.50
  -4   2  -4 1278.25   46.71
   4   2  -4 1327.80   46.75
   4  -2  -4 1370.96   48.61
   4   2  -4 1313.33   48.05
  -4   2  -3 1352.34   47.11
   4  -2  -3 1304.91   47.27
   4   2  -3 1291.49   46.80
   4   2  -3 1294.71   45.28
  -4   2  -3 1262.93   45.28
   4  -2  -2 1171.32   42.38
   4   2  -2 1142.34   41.98
  -4   2  -2 1137.72   41.84
   4  -2  -2 1206.89   42.18
  -4   2  -2 1123.25   40.23
   4   2  -2 1163.84   40.23
   4  -2  -1 1082.21   40.37
   4   2  -1 1145.13   40.37
  -4   2  -1 1089.65   39.88
   4  -2  -1 1121.11   40.41
  -4   2  -1 1077.70   38.36
   4   2  -1 1114.01   38.31
  -4   2   0  985.89   36.26
   4  -2   0 1057.47   37.11
   4   2   0 1000.80   34.72
  -4   2   0  966.22   34.76
  -4   2   1 1007.26   37.94
  -4   2   1 1056.49   37.06
   4   2   1 1078.93   36.93
  -4   2   2 1080.09   38.52
   4   2   2 1087.21   37.76
  -4   2   2 1038.27   37.96
   4  -2   3 1353.21   49.90
   4   2   3 1385.69   47.63
  -4   2   3 1347.07   47.92
   4  -2   4 1295.40   48.07
   4   2   4 1306.47   45.82
  -4   2   4 1298.19   46.20
   4  -2   5 1468.11   54.23
   4   2   5 1499.79   51.98
  -4   2   5 1445.51   52.36
   4  -2   6 1908.55   70.47
  -4  -2   6 1956.89   68.93
   4  -2   6 1995.11   68.35
  -4   2   6 1891.78   68.41
   4   2   6 1954.50   68.06
   4  -2   7 1173.51   46.15
   4  -2   7 1255.59   44.03
  -4  -2   7 1163.57   44.43
  -4   2   7 1161.68   43.99
   4   2   7 1207.99   43.70
   4  -2   8  830.00   34.72
  -4  -2   8  828.50   33.27
   4  -2   8  838.59   32.42
  -4   2   8  821.24   32.69
   4   2   8  862.91   32.44
   4  -2   9  768.82   33.49
  -4  -2   9  766.45   32.09
   4  -2   9  795.16   31.37
  -4   2   9  806.33   31.88
   4   2   9  802.91   31.37
  -4  -2  10  573.69   26.08
   4  -2  10  591.38   25.21
  -4   2  10  581.53   25.61
   4   2  10  610.89   25.30
   4  -2  11  263.05   14.69
  -4  -2  11  278.70   15.99
  -4   2  11  278.70   15.41
   4   2  11  294.62   15.05
  -4  -2  12  287.87   16.77
   4  -2  12  271.51   15.32
  -4   2  12  273.81   16.01
   4   2  12  274.03   15.18
  -4  -2  13  299.55   17.53
   4  -2  13  291.62   16.25
  -4   2  13  259.52   16.34
   4   2  13  292.81   16.28
   4   2  13  284.46   11.79
   4  -2  13  279.99   11.79
  -4  -2  14  242.48   16.88
   4  -2  14  280.59   16.41
  -4   2  14  259.70   16.72
   4   2  14  258.51   16.08
   4   2  14  285.66   11.68
   4  -2  14  274.97   11.68
  -4  -2  15  112.71   11.14
   4  -2  15  104.43   10.00
  -4   2  15  100.52   10.34
   4   2  15  110.43    9.89
   4  -2  15  130.98    6.74
   4   2  15  122.94    6.54
  -4   2  16  202.63   15.70
   4   2  16  222.16   15.32
  -4  -2  16  231.92   16.79
   4  -2  16  194.95   14.67
   4   2  16  238.24   10.49
   4  -2  16  247.53   10.70
   4   2  17  199.83    9.51
   4  -2  17  209.66    9.69
   4  -2  18  194.74    9.40
   4   2  18  196.98    9.29
   4  -2  19  145.47    7.50
   4   2  19  136.60    7.19
   4  -2  20  156.97    7.77
   4   2  20  151.79    7.57
   4   2  21  107.26    5.72
   4  -2  21  110.41    5.96
   4  -2  22  103.58    5.25
   4   2  22   81.72    4.80
  -4   2  23   48.74    3.30
   4   2  23   52.23    3.19
  -4  -2  23   45.44    3.28
   4  -2  23   53.34    3.39
   4  -2  24   55.40    3.13
   4   2  24   54.90    3.01
  -4  -2  24   57.43    3.15
  -4   2  24   55.73    3.13
  -4  -3 -23    4.76    1.27
   4  -3 -22    2.10    1.83
  -4  -3 -22   -0.18    1.54
   4  -3 -21    7.77    2.41
  -4  -3 -21    3.80    1.92
   4  -3 -21    7.68    1.88
   4  -3 -20    3.04    1.72
  -4  -3 -20    2.08    2.01
   4  -3 -19    4.58    1.90
  -4  -3 -19    4.33    2.26
   4  -3 -18   26.46    2.97
  -4  -3 -18   31.71    3.48
   4  -3 -17   31.53    3.17
  -4  -3 -17   30.05    3.68
  -4  -3 -16   31.79    3.51
  -4   3 -16   41.78    6.83
   4  -3 -16   37.47    3.26
  -4   3 -16   30.30    7.19
  -4  -3 -16   31.82    8.08
   4  -3 -16   37.11    6.99
   4   3 -16   15.70    5.05
   4  -3 -15   17.53    2.57
  -4  -3 -15   17.46    2.97
  -4   3 -15   23.11    6.07
   4   3 -15   16.50    2.52
  -4   3 -15   19.16    3.01
  -4   3 -15   27.11    7.35
  -4  -3 -15   20.94    7.55
   4   3 -15   12.97    4.44
   4  -3 -15   20.56    5.31
   4  -3 -14   19.22    2.52
  -4  -3 -14   17.15    2.75
  -4  -3 -14   10.00    6.83
   4   3 -14   15.32    5.02
  -4   3 -14   19.54    6.65
   4  -3 -14    8.57    4.82
  -4   3 -14   15.45    5.05
   4   3 -14   17.24    2.46
  -4   3 -14   17.04    2.68
   4  -3 -13   26.46    2.92
  -4  -3 -13   39.94    3.57
  -4   3 -13   34.63    3.17
   4   3 -13   35.19    2.99
  -4   3 -13   58.12    7.75
  -4   3 -13   52.63    8.48
  -4  -3 -13   47.42    8.91
   4   3 -13   30.54    5.83
   4  -3 -13   38.87    6.41
  -4   3 -12    2.26    5.02
  -4  -3 -12    1.25    5.47
   4   3 -12    0.87    3.66
   4  -3 -12    1.83    3.89
   4   3 -11   50.82    6.27
   4  -3 -11   55.31    6.85
  -4   3 -11   55.78    7.68
  -4  -3 -11   46.24    8.31
   4   3 -10    4.38    3.10
   4  -3 -10    2.28    3.10
  -4   3  -9   66.27    6.90
   4   3  -9   58.14    6.27
   4  -3  -9   68.79    6.92
   4   3  -8    1.18    2.48
   4  -3  -8    3.82    2.66
  -4   3  -8    6.92    3.24
   4  -3  -7   30.28    4.47
   4   3  -7   25.74    3.91
  -4   3  -7   22.13    4.18
   4  -3  -6   16.03    3.48
   4   3  -6   18.29    3.37
  -4   3  -6   14.22    2.99
   4   3  -6   22.04    3.24
  -4   3  -6   20.36    4.04
  -4   3  -5   77.68    6.56
   4   3  -5   93.44    6.10
  -4   3  -5   81.85    5.81
   4  -3  -5   96.48    6.77
   4   3  -5   83.10    6.07
   4  -3  -4   13.02    3.10
   4   3  -4   12.01    2.59
  -4   3  -4   14.80    2.43
   4   3  -4   14.98    2.55
  -4   3  -4    9.36    2.79
   4  -3  -3  118.16    7.55
   4   3  -3  129.61    7.30
  -4   3  -3  127.16    6.90
   4   3  -3  119.32    6.72
  -4   3  -3  135.91    8.19
   4  -3  -2  193.56   10.43
   4   3  -2  209.59   10.16
  -4   3  -2  198.92   10.70
   4   3  -2  210.46    9.51
  -4   3  -2  221.52    9.73
   4  -3  -1  247.68   11.63
  -4   3  -1  257.08   12.17
   4   3  -1  236.41   10.63
  -4   3  -1  229.06   10.70
   4  -3  -1  259.45   12.30
  -4   3   0  723.60   27.84
   4   3   0  758.84   26.66
  -4   3   0  667.47   26.55
  -4   3   1  196.08   10.43
   4   3   1  216.13    9.80
  -4   3   1  217.09   10.11
  -4   3   2  188.14   10.16
   4   3   2  197.11    9.38
  -4   3   2  194.34    9.80
   4  -3   2  215.53   11.25
   4   3   3  138.30    7.50
  -4   3   3  120.48    7.68
   4  -3   3  149.46    9.07
   4  -3   4   22.73    4.09
   4   3   4   17.53    2.55
  -4   3   4   15.07    2.81
   4  -3   5   93.38    7.61
   4   3   5   94.67    6.01
  -4   3   5   84.78    6.32
   4   3   6   20.45    3.15
  -4   3   6   19.29    3.39
   4  -3   6   17.51    4.04
   4   3   7   24.38    3.57
  -4   3   7   20.83    3.46
   4  -3   7   21.39    4.53
   4   3   8    1.05    2.12
  -4   3   8    1.79    2.48
  -4  -3   8    2.61    3.19
   4  -3   8    2.17    2.26
   4  -3   8    3.08    3.28
   4  -3   9   66.85    7.12
   4   3   9   48.45    5.38
  -4   3   9   60.89    6.36
   4  -3   9   62.23    6.12
  -4  -3   9   78.30    7.12
   4  -3  10    5.49    4.35
  -4  -3  10   10.49    3.95
   4  -3  10    0.67    3.04
   4   3  10    2.61    2.84
  -4   3  10    1.47    2.86
  -4   3  11   69.82    7.35
  -4  -3  11   56.29    7.10
   4  -3  11   46.93    6.03
   4   3  11   56.78    6.34
  -4  -3  12    3.86    4.38
   4  -3  12    0.80    3.53
   4   3  12    0.80    2.92
  -4   3  12   -3.59    3.93
   4   3  13   37.67    6.16
  -4   3  13   37.38    6.45
  -4  -3  13   41.82    6.99
   4  -3  13   37.69    5.85
   4   3  13   40.95    3.46
   4  -3  13   35.68    3.37
   4   3  14   21.81    5.05
  -4   3  14   12.86    4.76
  -4  -3  14   20.32    5.63
   4  -3  14   21.81    5.05
   4   3  14   16.37    2.75
   4  -3  14   19.58    2.84
   4   3  15   23.27    5.25
  -4   3  15    3.46    3.55
  -4  -3  15   25.10    6.03
   4  -3  15   11.10    4.60
   4   3  15   12.77    2.50
   4  -3  15   16.99    2.81
   4   3  16   31.79    6.05
  -4   3  16   30.50    6.56
  -4  -3  16   38.49    6.90
   4  -3  16   31.66    6.03
   4   3  16   35.50    3.53
   4  -3  16   44.79    3.97
   4   3  17   33.67    3.46
   4  -3  17   30.10    3.46
   4   3  18   28.36    3.08
   4  -3  18   28.07    3.28
   4   3  19    2.26    2.08
   4  -3  19    2.75    2.37
   4   3  20    1.14    1.74
   4  -3  20    3.84    2.03
   4   3  21    6.03    1.79
   4  -3  21    4.80    2.01
   4   3  22    1.85    1.43
   4  -3  22    0.58    1.59
  -4   3  22   -1.07    1.61
  -4  -3  22    1.72    1.67
  -4  -3  23    9.40    1.67
   4  -3  23    5.69    1.52
   4  -4 -23   57.61    3.19
  -4  -4 -23   48.18    2.72
   4  -4 -22   37.51    2.97
  -4  -4 -22   30.61    2.55
   4  -4 -21   76.47    4.62
  -4  -4 -21   64.01    4.18
   4  -4 -20   23.00    2.61
  -4  -4 -20   19.80    2.68
   4  -4 -20   27.26    3.15
   4  -4 -19   96.50    5.36
  -4  -4 -19   91.97    5.72
   4  -4 -18  128.72    6.61
  -4  -4 -18  121.55    6.90
   4  -4 -17   58.61    4.20
  -4  -4 -17   51.29    4.42
   4  -4 -16  296.87   12.55
  -4  -4 -16  305.45   13.08
  -4   4 -15  416.75   23.80
  -4   4 -15  405.45   24.29
  -4  -4 -15  385.87   25.21
   4  -4 -15  443.68   24.25
   4   4 -15  408.51   23.11
   4  -4 -15  444.75   17.06
  -4  -4 -15  451.20   17.57
  -4   4 -14  531.45   27.37
  -4   4 -14  561.39   28.45
  -4  -4 -14  451.29   27.89
   4  -4 -14  542.28   27.11
   4   4 -14  544.13   26.50
   4  -4 -14  549.40   20.32
  -4  -4 -14  529.73   20.81
  -4   4 -13  419.47   22.24
  -4   4 -13  367.70   22.13
  -4  -4 -13  352.94   23.09
   4  -4 -13  407.08   21.55
   4   4 -13  406.01   21.06
   4  -4 -13  379.53   15.25
  -4  -4 -13  394.36   15.81
  -4   4 -12  823.88   36.62
   4  -4 -12  820.08   29.58
  -4  -4 -12  814.08   30.03
  -4   4 -12  782.30   36.89
   4  -4 -12  902.52   36.71
   4   4 -12  863.80   35.72
  -4  -4 -12  758.95   37.85
  -4   4 -11  655.01   31.17
  -4  -4 -11  607.90   32.06
   4  -4 -11  725.26   30.77
   4   4 -11  705.05   30.08
  -4   4 -10  713.09   32.33
   4  -4 -10  744.46   31.91
  -4  -4 -10  663.34   32.98
   4  -4  -9  585.82   26.12
   4   4  -9  581.89   25.48
   4  -4  -8  636.03   26.84
   4   4  -8  590.31   25.88
  -4   4  -8  592.94   27.20
  -4   4  -8  610.24   26.39
   4   4  -8  651.51   26.64
   4  -4  -7  420.17   18.73
   4   4  -7  385.49   17.82
  -4   4  -7  362.18   18.78
  -4   4  -7  377.97   18.13
   4   4  -7  400.43   18.06
   4  -4  -6  442.63   20.10
   4   4  -6  450.98   19.43
  -4   4  -6  456.40   20.97
  -4   4  -6  451.52   19.85
   4   4  -6  438.83   19.49
   4  -4  -5  795.43   32.89
   4   4  -5  840.38   32.17
  -4   4  -5  853.62   32.84
   4   4  -5  871.57   32.76
  -4   4  -5  851.81   34.03
   4  -4  -4  932.95   37.73
   4   4  -4  970.04   37.11
  -4   4  -4 1011.72   37.85
   4   4  -4 1075.69   37.87
  -4   4  -4 1032.82   39.07
   4   4  -3  963.14   35.68
   4  -4  -3  954.88   36.33
   4   4  -3  967.54   36.06
  -4   4  -3  984.93   36.35
  -4   4  -3  941.88   37.49
   4  -4  -2 2190.01   77.66
   4   4  -2 2194.12   77.21
   4   4  -2 2290.62   77.68
  -4   4  -2 2222.95   77.81
  -4   4  -2 2178.83   79.11
   4   4  -1 3334.32  112.00
  -4   4  -1 3224.22  112.26
  -4   4  -1 3175.10  113.29
   4   4   0 1610.40   57.49
  -4   4   0 1578.41   57.85
   4  -4   0 1670.66   59.46
  -4   4   0 1616.03   58.81
  -4   4   1 3076.70  108.67
   4   4   1 3206.82  108.18
   4  -4   1 3128.61  109.92
  -4   4   1 3096.61  109.25
   4   4   2 2304.75   82.59
  -4   4   2 2339.30   83.35
   4  -4   2 2437.11   84.58
  -4   4   2 2378.77   83.73
   4  -4   3 1038.09   39.61
   4   4   3  996.20   37.38
  -4   4   3  959.90   38.02
   4  -4   4 1106.13   41.20
   4   4   4  985.17   39.19
  -4   4   4 1045.86   40.30
   4  -4   5  926.90   36.95
   4   4   5  930.67   35.66
  -4   4   5  878.54   36.33
   4   4   6  369.48   17.15
  -4   4   6  375.87   17.84
   4  -4   6  388.04   19.05
   4   4   7  409.58   18.55
  -4   4   7  426.66   19.49
   4  -4   7  375.42   19.98
   4   4   8  555.25   23.80
  -4   4   8  508.88   23.82
   4  -4   8  536.94   25.50
   4   4   9  539.62   24.05
  -4   4   9  536.25   24.65
   4  -4   9  530.31   25.68
  -4  -4   9  520.04   24.90
   4  -4   9  535.24   24.11
   4   4  10  700.34   29.52
  -4   4  10  670.33   29.87
   4  -4  10  648.96   31.06
  -4  -4  10  660.10   30.32
   4  -4  10  665.68   29.36
   4   4  11  721.17   31.24
  -4   4  11  719.00   32.09
  -4  -4  11  669.86   32.26
   4  -4  11  750.11   31.84
   4   4  12  772.14   27.40
   4  -4  12  744.06   27.49
   4   4  12  787.28   33.63
  -4   4  12  753.25   34.16
  -4  -4  12  728.76   34.43
   4  -4  12  765.51   33.54
   4   4  13  408.33   15.94
   4  -4  13  412.40   16.14
   4   4  13  423.38   21.93
  -4   4  13  429.05   22.95
  -4  -4  13  383.50   22.55
   4  -4  13  418.02   21.75
   4  -4  14  586.04   21.77
   4   4  14  576.51   21.55
   4   4  14  624.82   28.69
  -4   4  14  513.72   28.16
  -4  -4  14  550.12   28.94
   4  -4  14  567.64   27.91
   4  -4  15  440.80   16.86
   4   4  15  418.78   16.50
   4   4  15  408.02   22.82
  -4   4  15  399.54   23.65
  -4  -4  15  414.27   24.14
   4  -4  15  412.73   22.80
   4   4  16  343.14   13.58
   4  -4  16  321.03   13.71
   4   4  17   85.78    5.29
   4  -4  17  100.27    5.74
   4  -4  18  146.45    7.30
   4   4  18  136.11    6.85
   4  -4  19  128.99    6.70
   4   4  19  129.14    6.39
   4  -4  20   35.93    3.19
   4   4  20   26.39    2.59
   4  -4  21   75.89    4.40
  -4  -4  22   34.56    2.52
   4  -4  22   33.98    2.70
  -4  -4  23   43.90    2.41
   4  -4  23   45.79    2.59
   4  -5 -23    6.18    1.16
   4  -5 -22   10.96    1.79
  -4  -5 -22    8.35    1.47
   4  -5 -21    0.80    1.70
  -4  -5 -21    0.36    1.52
   4  -5 -20   40.99    3.08
  -4  -5 -20   34.65    3.17
   4  -5 -20   43.67    3.59
   4  -5 -19   16.19    2.81
   4  -5 -19   12.53    2.28
  -4  -5 -19    9.76    2.46
   4  -5 -18    4.82    2.01
  -4  -5 -18    9.36    2.55
   4  -5 -17   52.18    3.95
  -4  -5 -17   60.78    4.60
   4  -5 -16   32.93    3.37
  -4  -5 -16   35.75    3.75
   4  -5 -15   33.78    3.48
  -4  -5 -15   34.92    3.80
   4  -5 -14   15.12    2.70
  -4  -5 -14   16.68    3.10
  -4   5 -14   18.35    5.25
  -4   5 -13   30.86    6.70
   4   5 -13   41.66    5.89
   4  -5 -13   32.49    3.39
  -4  -5 -13   31.28    3.68
  -4   5 -13   39.92    6.99
   4   5 -12   57.36    6.61
  -4   5 -12   54.10    7.70
   4  -5 -12   60.22    4.09
  -4  -5 -12   51.31    4.42
   4   5 -11   75.65    7.30
  -4   5 -11   71.69    8.31
   4  -5 -11   78.19    4.76
  -4  -5 -11   70.38    5.07
  -4   5 -11   57.36    7.77
  -4   5 -10  158.30   11.95
  -4  -5 -10  142.01   12.24
   4  -5 -10  174.36   11.74
   4   5 -10  163.28   10.85
  -4   5  -9   31.97    5.18
   4   5  -9   26.50    5.11
   4  -5  -9   14.87    4.09
   4   5  -9   26.84    4.51
  -4  -5  -9   17.30    5.60
  -4   5  -9   21.46    4.87
  -4   5  -8  175.79   11.68
   4   5  -8  205.62   11.97
   4  -5  -8  180.59   11.10
   4   5  -8  195.79   10.78
  -4   5  -8  154.31   10.94
  -4  -5  -8  142.27   11.57
  -4   5  -7  156.43   10.40
   4   5  -7  155.92   10.07
   4  -5  -7  148.44    9.87
   4   5  -7  143.46    8.95
  -4   5  -7  138.12   10.65
  -4   5  -6   34.76    5.38
   4  -5  -6   35.17    4.40
   4   5  -6   27.06    3.57
  -4   5  -6   34.01    4.85
   4   5  -6   36.35    4.80
  -4   5  -5   35.35    5.34
   4  -5  -5   38.25    4.44
   4   5  -5   36.91    3.89
  -4   5  -5   33.22    4.64
   4   5  -5   39.72    4.85
  -4   5  -4   23.89    4.60
   4  -5  -4   14.89    2.95
   4   5  -4   20.63    2.86
  -4   5  -4   17.33    3.53
   4   5  -4   25.72    3.71
   4   5  -3   45.86    4.78
  -4   5  -3   48.85    5.25
  -4   5  -3   46.11    5.72
  -4   5  -2  251.50   13.98
  -4   5  -2  253.71   13.08
   4   5  -2  246.32   12.66
   4   5  -1   52.11    4.96
  -4   5  -1   51.91    5.96
   4  -5  -1   57.16    6.34
  -4   5  -1   41.35    4.93
  -4   5   0   31.91    4.91
   4   5   0   33.07    4.06
  -4   5   0   34.01    4.55
   4  -5   0   33.13    5.27
  -4   5   1   60.58    6.12
   4   5   1   63.57    5.69
   4  -5   1   53.27    6.39
  -4   5   1   63.92    6.59
   4   5   2  246.92   13.04
  -4   5   2  254.78   13.78
   4  -5   2  263.56   14.69
   4   5   3   50.89    5.29
  -4   5   3   52.07    5.94
   4  -5   3   48.09    6.39
   4   5   4   18.71    3.73
  -4   5   4   10.54    3.48
   4  -5   4   18.13    4.58
   4   5   5   42.94    5.34
  -4   5   5   30.14    4.96
   4  -5   5   36.98    5.65
   4   5   6   36.60    5.20
  -4   5   6   23.65    5.25
   4  -5   6   30.95    5.67
   4   5   7  158.66   10.96
  -4   5   7  164.29   11.79
   4  -5   7  134.86   11.03
   4  -5   8  217.43   14.62
   4   5   8  224.60   13.40
  -4   5   8  239.91   14.20
   4  -5   9   27.98    5.89
   4   5   9   24.20    4.82
  -4   5   9   33.78    5.69
   4   5  10  158.55   11.48
  -4   5  10  172.51   12.57
   4  -5  10  146.11   12.48
  -4  -5  10  155.71   12.30
   4  -5  10  186.91   12.48
   4  -5  11   65.20    8.62
   4   5  11   69.98    7.93
  -4   5  11   60.31    8.02
  -4  -5  11   75.00    9.07
   4  -5  11   69.66    7.99
   4  -5  12   58.19    7.59
   4   5  12   54.46    7.28
  -4   5  12   51.29    7.61
  -4  -5  12   54.66    7.88
  -4  -5  13   34.05    7.19
   4  -5  13   31.13    6.70
   4   5  13   24.69    5.98
  -4   5  13   37.00    7.08
   4   5  13   34.99    2.99
   4   5  14   14.38    2.30
  -4  -5  14    9.69    5.60
   4  -5  14    5.40    4.93
   4   5  14   18.29    5.69
  -4   5  14   -1.21    5.25
   4   5  15   33.18    2.92
   4   5  16   24.92    2.72
   4  -5  16   26.77    3.10
   4  -5  17   66.00    4.40
   4   5  17   60.06    3.95
   4  -5  18   10.34    2.17
   4  -5  19    9.00    2.03
   4  -5  20   38.98    3.04
   4  -6 -22   39.65    2.43
   4  -6 -21   29.45    2.50
  -4  -6 -21   36.51    2.50
   4  -6 -20   62.52    4.02
  -4  -6 -20   65.64    3.97
   4  -6 -19   30.77    3.08
   4  -6 -19   29.67    2.81
  -4  -6 -19   33.49    3.08
   4  -6 -18   82.10    5.34
   4  -6 -18  100.56    5.29
  -4  -6 -18   88.78    5.38
   4  -6 -17   74.33    5.07
   4  -6 -17   71.96    4.69
  -4  -6 -17   74.55    5.05
   4  -6 -16  219.73   10.14
   4  -6 -16  209.30    9.67
  -4  -6 -16  225.20   10.29
   4  -6 -15  126.96    7.06
   4  -6 -15  126.13    6.74
  -4  -6 -15  125.19    7.10
   4  -6 -14  302.10   12.35
  -4  -6 -14  271.26   12.57
  -4   6 -13  288.70   19.20
   4  -6 -13  317.10   13.35
  -4  -6 -13  332.17   13.87
  -4   6 -12  269.97   18.11
   4  -6 -12  279.72   12.01
  -4  -6 -12  286.94   12.55
  -4   6 -11  251.79   16.68
   4  -6 -11  236.25   10.67
   4  -6 -11  241.63   10.63
  -4  -6 -11  237.81   10.96
  -4   6 -10  250.14   16.81
   4   6 -10  271.55   10.61
   4  -6 -10  258.67   11.21
  -4  -6 -10  259.12   11.63
   4  -6 -10  252.75   11.23
   4   6  -9  134.59    6.07
  -4   6  -9  137.12   10.85
   4   6  -9  133.95   10.45
   4  -6  -9  121.42    6.52
   4  -6  -9  121.08    6.45
  -4  -6  -9  121.02    6.85
  -4   6  -8  294.28   17.53
   4   6  -8  339.74   17.59
  -4   6  -7   46.53    6.14
   4   6  -7   45.39    5.81
  -4   6  -6  191.39   12.12
   4   6  -6  159.51   11.05
  -4   6  -6  162.44   12.24
   4   6  -5  170.38   10.72
  -4   6  -5  142.81   10.47
  -4   6  -5  168.98   11.86
  -4   6  -4  231.27   13.49
   4   6  -4  239.56   13.17
  -4   6  -4  216.96   14.13
   4   6  -3  214.06   12.19
  -4   6  -3  220.69   12.77
  -4   6  -3  180.45   12.55
   4   6  -2   86.92    7.28
  -4   6  -2  102.57    8.31
  -4   6  -2  102.24    8.93
   4  -6  -1  359.55   19.14
   4   6  -1  374.24   17.48
  -4   6  -1  350.28   17.88
  -4   6  -1  339.32   18.33
   4  -6   0  308.17   17.04
   4   6   0  297.50   15.21
  -4   6   0  297.30   15.81
  -4   6   0  274.61   16.30
   4  -6   1  429.32   21.23
   4   6   1  416.10   19.18
  -4   6   1  381.72   19.60
  -4   6   1  395.16   20.32
   4  -6   2  136.67   10.87
   4   6   2  152.05   10.11
  -4   6   2  134.26   10.25
   4  -6   3  281.98   17.04
  -4   6   3  268.38   16.10
   4  -6   4  256.19   16.23
   4   6   4  296.16   15.56
  -4   6   4  278.65   16.39
   4  -6   5  222.21   14.49
   4   6   5  225.36   13.24
  -4   6   5  192.94   13.66
   4  -6   6  180.10   12.86
   4   6   6  171.81   11.63
  -4   6   6  157.19   12.19
   4   6   7   50.10    6.59
  -4   6   7   57.85    7.37
   4  -6   7   34.12    6.32
   4  -6   8  237.17   16.10
   4   6   8  271.19   16.48
  -4   6   8  253.06   16.75
   4  -6   9  128.70   11.52
   4   6   9  144.06   11.88
  -4   6   9  128.05   11.88
   4  -6  10  223.19   15.79
   4   6  10  219.57   15.65
  -4   6  10  249.74   17.30
  -4  -6  11  211.96   15.56
   4  -6  11  227.12   15.36
   4  -6  11  194.16   14.80
   4   6  11  218.86   15.74
  -4   6  11  196.84   15.76
   4  -6  12  300.24   18.42
  -4  -6  12  287.94   18.80
   4   6  12  287.00   18.87
  -4   6  12  270.93   19.58
   4   6  12  283.79   11.77
  -4  -6  13  313.91   20.21
   4  -6  13  305.49   19.54
   4   6  13  325.81   20.88
  -4   6  13  292.54   20.68
   4   6  13  334.56   13.15
   4   6  14  298.81   12.17
   4  -7 -20   -0.69    1.23
  -4  -7 -20   -1.30    1.34
   4  -7 -19    3.17    1.52
  -4  -7 -19    5.02    1.74
   4  -7 -18    0.63    1.70
   4  -7 -18   -0.60    1.76
  -4  -7 -18   -1.56    1.96
   4  -7 -17   14.69    2.50
   4  -7 -17   11.77    2.37
  -4  -7 -17   11.52    2.50
   4  -7 -16    1.32    2.01
   4  -7 -16    2.26    1.94
  -4  -7 -16    1.70    2.37
   4  -7 -15   10.58    2.59
   4  -7 -15    7.21    2.21
  -4  -7 -15    5.49    2.39
   4  -7 -14   13.75    2.68
   4  -7 -14   14.31    2.70
  -4  -7 -14   18.53    3.01
   4  -7 -13    2.30    2.08
  -4  -7 -13    1.96    2.48
   4  -7 -13   -1.72    2.05
   4   7 -13   -0.58    1.32
   4  -7 -12   -1.16    2.21
  -4  -7 -12    1.34    2.41
   4   7 -12    0.80    1.41
   4  -7 -12    0.56    2.12
  -4   7 -11   50.39    7.84
   4  -7 -11   46.00    4.15
  -4  -7 -11   49.70    4.62
   4   7 -11   58.61    3.68
   4  -7 -11   49.90    4.15
  -4   7 -10   24.07    5.92
   4   7 -10   29.74    2.84
   4  -7 -10   25.68    3.22
  -4  -7 -10   28.54    3.62
  -4   7  -9    1.12    3.95
   4  -7  -9   -0.29    2.41
  -4  -7  -9    0.31    2.57
   4   7  -9    4.29    1.63
  -4   7  -9    1.05    4.64
   4   7  -9   -0.96    3.93
  -4   7  -8   24.18    5.74
   4   7  -8   24.72    5.00
   4   7  -8   17.91    1.96
   4   7  -8   20.54    2.34
   4  -7  -8   20.68    2.92
  -4  -7  -8   15.34    2.95
   4  -7  -7  102.98    5.96
  -4  -7  -7  110.90    6.41
   4   7  -7  109.12    5.67
   4   7  -7  120.99    5.45
  -4   7  -7  102.78    9.73
   4   7  -7  104.34    9.44
   4   7  -6    1.83    1.47
  -4   7  -6    8.44    3.82
   4   7  -6    3.37    3.22
   4   7  -6    2.70    1.32
  -4   7  -6    3.01    4.11
  -4   7  -5    4.89    4.09
   4   7  -5    6.14    1.67
  -4   7  -5    7.21    4.09
   4   7  -5    5.63    3.59
   4   7  -5    4.91    1.45
   4   7  -4   11.66    2.08
   4   7  -4    8.53    3.59
  -4   7  -4    8.66    4.47
   4   7  -3   15.12    3.89
  -4   7  -3   20.70    4.71
  -4   7  -3   19.92    4.93
   4   7  -2    1.47    2.48
  -4   7  -2   -0.85    3.10
   4  -7  -2   -1.03    3.93
  -4   7  -2    5.65    3.84
   4   7  -1   31.91    5.14
  -4   7  -1   34.61    5.83
   4  -7  -1   32.53    6.23
  -4   7  -1   25.36    5.63
   4   7   0   21.57    4.71
  -4   7   0   28.02    5.43
   4  -7   0   37.60    6.63
   4   7   1   22.48    4.49
  -4   7   1   25.81    5.25
   4  -7   1   32.76    6.36
   4   7   2   -0.78    2.75
  -4   7   2    4.62    3.68
   4  -7   2    1.05    4.42
   4  -7   3   21.64    5.54
   4   7   3   16.97    4.26
  -4   7   3   22.28    4.96
   4   7   3   14.07    2.17
   4  -7   4    9.85    4.64
   4   7   4    9.20    1.88
   4   7   4   10.20    4.00
  -4   7   4   16.28    4.71
   4  -7   5    4.35    4.60
   4   7   5    5.58    1.88
   4   7   5    7.84    1.54
   4   7   5   11.81    3.80
  -4   7   5    6.45    4.58
   4   7   6    2.34    1.25
   4   7   6   10.47    4.04
  -4   7   6    7.90    4.78
   4   7   6    2.63    1.79
   4  -7   6    1.09    4.11
   4   7   7  106.01    5.63
   4   7   7   99.31   10.03
   4   7   7  100.83    5.09
  -4   7   7   96.72   10.40
   4  -7   7   97.60   10.25
   4  -7   8   14.98    5.18
   4   7   8   13.29    4.53
  -4   7   8   15.56    5.29
   4   7   8   18.62    2.50
   4  -7   9    6.97    4.35
   4   7   9    1.09    4.42
  -4   7   9    1.25    4.69
   4   7   9    3.97    1.90
   4   7  10   34.74    6.72
  -4   7  10   23.85    6.25
   4   7  10   21.73    2.68
   4   7  11   50.28    3.75
   4   7  11   50.97    7.66
  -4   7  11   49.70    8.22
  -4  -7  11   43.07    7.37
   4  -7  11   55.93    7.90
   4   7  12   -0.22    1.74
  -4  -7  12    1.21    3.77
   4  -7  12    5.98    4.26
   4   7  13    0.22    1.61
   4   7  14   10.74    2.01
  -4  -8 -19   45.17    2.86
  -4  -8 -18  104.34    5.20
  -4  -8 -17   52.63    3.75
   4  -8 -16   82.21    4.85
  -4  -8 -16   85.20    5.11
   4  -8 -15   60.51    4.26
  -4  -8 -15   62.96    4.53
   4  -8 -14   71.83    4.82
  -4  -8 -14   72.10    5.02
   4  -8 -13  107.24    6.27
  -4  -8 -13  119.90    6.70
   4   8 -13  104.74    5.36
   4  -8 -12   66.89    4.80
  -4  -8 -12   59.50    4.96
   4   8 -12   68.61    4.09
   4  -8 -11  153.35    7.81
  -4  -8 -11  135.17    7.73
   4   8 -11  141.29    6.79
   4  -8 -10  544.00   20.56
  -4  -8 -10  524.08   20.83
   4   8 -10  522.76   19.67
  -4   8 -10  464.67   26.55
   4   8  -9  169.76    7.41
   4  -8  -9  172.13    8.62
  -4  -8  -9  170.63    8.77
  -4   8  -9  176.73   13.87
   4   8  -9  160.31   12.70
   4   8  -9  177.42    7.97
  -4   8  -9  151.67   13.42
   4   8  -8  312.64   12.39
   4  -8  -8  311.12   13.49
  -4  -8  -8  323.17   13.87
  -4   8  -8  279.95   18.78
   4   8  -8  362.63   19.31
   4   8  -8  331.82   12.99
  -4   8  -8  290.29   19.31
  -4   8  -7  360.35   20.59
   4   8  -7  381.38   20.16
   4   8  -7  362.05   13.71
   4  -8  -7  330.61   14.54
  -4  -8  -7  352.13   14.96
   4   8  -7  352.65   14.00
   4   8  -6  485.77   23.80
  -4   8  -6  465.51   24.43
   4   8  -6  454.78   17.26
   4   8  -6  466.05   17.55
   4  -8  -6  465.89   18.15
  -4  -8  -6  436.15   18.26
  -4   8  -5  236.77   16.23
   4   8  -5  234.29   10.14
   4   8  -5  246.08   10.03
  -4   8  -5  250.41   16.32
   4   8  -5  230.78   14.94
  -4   8  -4  433.03   23.56
   4   8  -4  424.32   16.48
   4   8  -4  433.23   16.37
  -4   8  -4  416.91   22.73
   4   8  -4  437.65   22.02
  -4   8  -3  274.45   17.93
   4   8  -3  321.10   17.24
  -4   8  -3  289.15   17.53
   4   8  -3  280.84   11.52
   4  -8  -3  260.88   18.35
   4   8  -3  285.66   11.66
   4   8  -3  282.96   11.63
  -4   8  -2  268.47   17.62
   4   8  -2  274.14   11.23
   4  -8  -2  283.59   18.71
  -4   8  -2  277.34   16.99
   4   8  -2  320.49   16.88
   4   8  -2  271.75   11.30
   4   8  -2  272.09   11.32
   4  -8  -1  203.83   15.52
   4   8  -1  206.24   13.73
  -4   8  -1  195.55   14.49
   4   8  -1  202.92    8.98
   4   8  -1  213.66    9.15
   4  -8   0  195.97   15.23
   4   8   0  200.84   13.49
  -4   8   0  211.49   14.80
   4  -8   1  228.41   16.03
   4   8   1  193.45   13.46
  -4   8   1  194.92   14.38
   4  -8   2  198.18   15.85
   4   8   2  223.03   14.31
  -4   8   2  214.12   15.32
   4   8   2  223.73    9.58
   4   8   2  229.35    9.69
   4   8   3  308.66   12.53
   4  -8   3  327.01   20.54
   4   8   3  299.57   17.59
  -4   8   3  289.84   18.55
   4   8   3  325.52   12.70
   4   8   3  316.34   12.73
   4  -8   4  413.00   23.49
   4   8   4  390.07   15.27
   4   8   4  393.55   15.50
   4   8   4  418.67   21.46
  -4   8   4  398.64   22.57
   4  -8   5  229.62   16.68
   4   8   5  237.46    9.96
   4   8   5  245.45   10.32
   4   8   5  218.08   15.09
  -4   8   5  241.86   16.95
   4  -8   6  387.41   23.04
   4   8   6  391.23   15.27
   4   8   6  416.71   15.72
  -4   8   6  364.64   22.51
   4   8   6  401.77   22.10
   4  -8   7  308.44   20.45
   4   8   7  341.53   13.71
  -4   8   7  308.08   20.72
   4   8   7  356.11   20.50
   4   8   7  347.11   13.31
   4   8   8  472.37   17.51
   4   8   8  436.78   24.43
  -4   8   8  397.64   25.07
   4   8   8  446.65   16.90
   4   8   9  160.45    7.77
   4   8   9  172.48   13.91
  -4   8   9  170.94   14.49
   4   8  10  530.89   19.92
   4   8  10  539.29   28.04
  -4   8  10  495.93   28.62
   4   8  11  167.33    7.81
   4   8  12   71.43    4.42
   4   8  13  131.38    6.32
   4   8  18   81.85    3.89
  -4  -9 -18    4.38    1.21
  -4  -9 -17   13.93    1.85
  -4  -9 -16    6.23    1.88
   4  -9 -15   -1.25    1.88
  -4  -9 -15    2.50    2.01
   4  -9 -14    3.55    2.01
  -4  -9 -14    4.11    2.14
   4  -9 -13    4.42    2.14
  -4  -9 -13    0.85    2.19
   4  -9 -12    7.59    2.39
  -4  -9 -12    6.72    2.63
   4   9 -12   11.48    1.90
   4  -9 -11   14.54    2.95
  -4  -9 -11   19.29    3.24
   4   9 -11   14.87    2.21
   4  -9 -10   46.84    4.20
  -4  -9 -10   48.67    4.40
   4   9 -10   41.26    3.39
   4   9  -9    4.42    1.38
   4  -9  -9   -0.94    2.59
  -4  -9  -9    1.00    2.55
   4   9  -9    4.73    1.85
   4  -9  -8   75.38    5.25
  -4  -9  -8   76.54    5.56
   4   9  -8   75.83    4.67
   4   9  -8   74.46    4.22
   4   9  -7   67.81    4.44
   4   9  -7   70.02    4.15
   4  -9  -7   70.94    5.22
  -4  -9  -7   71.40    5.47
  -4   9  -7   65.87    9.29
   4   9  -7   64.19    8.17
   4   9  -6    4.04    1.61
   4  -9  -6    3.80    2.55
  -4  -9  -6    4.38    2.66
   4   9  -6    9.31    2.23
  -4   9  -6    7.01    3.93
   4   9  -6   11.10    4.20
  -4   9  -5   32.42    6.41
   4   9  -5   34.83    5.94
   4   9  -5   24.43    2.63
   4  -9  -5   31.13    8.06
   4   9  -5   33.13    3.19
  -4   9  -4    1.14    4.06
   4   9  -4    4.87    3.48
   4   9  -4   11.07    2.17
   4  -9  -4   16.84    6.48
   4   9  -4    8.44    2.28
   4   9  -3    5.78    3.53
  -4   9  -3    2.28    3.46
   4   9  -3    5.76    1.81
   4   9  -3    9.56    2.21
   4  -9  -3   12.53    5.67
   4   9  -2   32.33    3.15
   4   9  -2   30.83    6.10
  -4   9  -2   46.60    7.21
   4   9  -2   36.42    3.24
   4  -9  -2   31.79    7.48
   4   9  -1   20.05    5.20
  -4   9  -1   15.83    5.49
   4  -9  -1   15.12    5.85
   4   9   0   54.93    7.28
  -4   9   0   57.03    8.04
   4   9   0   65.69    4.22
   4  -9   0   56.36    9.27
   4  -9   1   27.60    6.88
   4   9   1   13.75    4.51
  -4   9   1   25.72    5.92
   4   9   1   21.37    2.86
   4   9   1   25.03    2.86
   4   9   1   20.81    2.61
   4   9   2   41.20    3.42
   4   9   2   34.45    3.17
   4   9   2   37.73    6.34
  -4   9   2   23.65    5.92
   4   9   2   41.62    3.33
   4  -9   2   38.96    7.73
   4   9   3    5.87    2.14
   4   9   3    1.00    3.57
  -4   9   3    7.17    4.13
   4   9   3    2.32    1.72
   4  -9   3   -1.38    5.27
   4   9   4   14.00    2.59
   4   9   4   11.30    4.76
  -4   9   4    3.64    4.22
   4   9   4    9.60    2.01
   4  -9   4    2.66    4.22
   4   9   5   30.97    3.19
   4   9   5   37.06    6.10
  -4   9   5   26.17    6.61
   4   9   5   34.18    2.99
   4  -9   5   42.96    7.37
   4   9   6    5.14    2.14
   4   9   6    1.94    1.63
   4   9   6    4.38    3.35
  -4   9   6    3.84    4.18
   4   9   7   67.10    4.29
   4   9   7   57.81    3.84
  -4   9   7   56.38    9.04
   4   9   8   74.04    4.33
   4   9   8   83.77    4.93
   4   9   9    0.94    1.81
   4   9  10   39.94    3.28
   4   9  11   18.89    2.41
   4   9  12    8.22    1.83
   4   9  13    3.30    1.50
   4   9  18    6.34    0.94
  -4 -10 -16   47.98    2.92
  -4 -10 -15   56.96    3.46
  -4 -10 -14   49.39    3.51
   4 -10 -13   39.52    3.26
  -4 -10 -13   37.11    3.37
   4 -10 -12  109.03    5.78
  -4 -10 -12   94.47    5.69
   4 -10 -11   68.44    4.85
  -4 -10 -11   73.62    5.05
   4  10 -11   81.68    4.35
   4 -10 -10  138.34    7.44
  -4 -10 -10  141.38    7.59
   4  10 -10  148.86    6.81
   4 -10  -9  213.39   10.14
  -4 -10  -9  223.61   10.40
   4  10  -9  224.26    9.51
   4  10  -8  290.44   11.36
   4 -10  -8  275.73   12.48
  -4 -10  -8  288.28   12.79
   4  10  -8  293.75   11.92
   4  10  -7  369.06   14.20
   4 -10  -7  362.23   15.34
  -4 -10  -7  369.79   15.54
   4  10  -7  369.82   14.65
   4  10  -6  272.33   10.94
   4 -10  -6  259.47   11.95
  -4 -10  -6  257.87   12.10
   4  10  -6  271.69   11.28
   4  10  -5  544.58   19.20
   4 -10  -5  480.90   19.94
  -4 -10  -5  485.59   20.12
   4  10  -5  504.83   19.29
   4  10  -4  490.72   19.18
   4  10  -4  514.41   19.07
  -4  10  -3  390.60   15.74
   4  10  -3  395.65   15.88
   4  10  -3  432.47   15.99
  -4  10  -2  415.72   16.52
   4  10  -2  448.50   16.86
   4  10   0  371.98   15.12
   4  10   0  393.64   15.25
   4  10   1  263.42   11.25
   4  10   1  258.98   11.12
   4  10   1  266.19   11.21
   4  10   2  415.28   16.37
   4  10   2  385.47   16.05
   4  10   3  385.78   15.45
   4  10   3  395.14   15.38
   4  10   4  464.89   18.26
   4  10   4  486.82   18.22
   4  10   5  479.16   18.93
   4  10   5  513.21   18.84
   4  10   6  266.01   11.32
   4  10   6  274.30   11.10
   4  10   7  361.56   14.40
   4  10   7  364.53   14.09
   4  10   8  297.10   12.10
   4  10   8  296.78   11.72
   4  10   9  236.16    9.96
   4  10  10  165.72    7.44
   4  10  11  104.23    5.22
   4  10  12   78.39    4.13
   4  10  17   49.14    2.41
  -4  11 -16    8.84    1.05
  -4  11 -15    4.20    1.16
  -4  11 -14   14.54    1.67
  -4 -11 -14    9.82    1.54
  -4  11 -13    9.36    1.65
  -4 -11 -13    7.35    1.61
  -4  11 -12   23.56    2.34
  -4 -11 -12   15.16    2.21
   4  11 -11   17.33    1.88
  -4 -11 -11   16.48    2.46
   4  11 -10    3.89    1.45
   4 -11 -10    7.64    2.10
  -4 -11 -10    6.05    2.23
   4  11  -9   14.80    2.05
   4 -11  -9    8.77    2.50
  -4 -11  -9   17.28    2.79
   4  11  -8   -0.20    1.61
  -4  11  -8    0.65    1.85
   4 -11  -8   -0.80    2.23
  -4 -11  -8    1.67    2.14
   4  11  -7   30.83    2.48
   4 -11  -7   31.39    3.48
  -4 -11  -7   28.76    3.33
  -4  11  -7   24.02    2.72
   4  11  -7   29.54    2.86
   4  11  -6    2.23    1.67
  -4  11  -6    4.02    1.90
   4  11  -6    3.04    1.41
   4 -11  -6    3.84    2.39
  -4 -11  -6    1.52    2.37
   4  11  -5    8.24    2.03
  -4  11  -5    5.34    1.96
   4  11  -5    6.52    1.70
   4 -11  -5    4.53    2.41
  -4 -11  -5    2.50    2.50
   4  11  -4    6.99    1.99
  -4  11  -4   12.91    2.19
   4  11  -4   10.78    1.96
   4 -11  -4   11.07    2.84
  -4 -11  -4    5.69    2.59
  -4  11  -3    9.40    2.01
   4  11  -3    9.91    2.03
  -4  11  -2   18.35    2.30
   4  11  -2   15.38    2.37
   4  11  -1    6.12    1.96
   4  11   0   -0.47    1.99
   4  11   0    1.21    1.63
   4  11   1    9.09    2.10
   4  11   2   22.86    2.59
   4  11   3   11.25    2.14
   4  11   4   15.85    2.17
   4  11   5    7.50    1.76
   4  11   6    3.33    1.47
   4  11   7   29.43    2.52
   4  11   8   -0.80    1.09
   4  11  15    2.84    0.92
  -4  12 -13   17.04    1.43
  -4  12 -12   55.53    2.90
  -4 -12 -12   49.14    2.77
  -4  12 -11   25.28    2.03
  -4 -12 -11   20.90    2.08
  -4 -12 -10   42.89    2.95
  -4  12 -10   38.81    2.66
   4  12 -10   39.63    2.50
  -4 -12  -9   37.49    3.08
  -4  12  -9   42.96    2.86
   4  12  -9   42.96    2.75
  -4 -12  -8   56.36    3.84
   4  12  -8   59.35    3.42
  -4  12  -8   55.84    3.42
   4 -12  -7   57.63    3.91
  -4 -12  -7   50.93    3.89
  -4  12  -7   57.45    3.46
   4  12  -7   58.50    3.53
   4 -12  -6   52.38    3.91
  -4 -12  -6   47.45    3.82
  -4  12  -6   45.82    3.19
   4  12  -6   53.61    3.39
   4  12  -6   49.48    3.04
   4 -12  -5   72.68    4.80
  -4 -12  -5   71.76    4.78
  -4  12  -5   75.76    4.13
   4  12  -5   72.10    4.20
   4  12  -5   76.05    4.04
   4 -12  -4   48.50    3.95
  -4 -12  -4   52.02    4.04
  -4  12  -4   43.67    3.06
   4  12  -4   50.64    3.24
   4 -12  -3   52.67    4.26
  -4 -12  -3   62.85    4.53
  -4  12  -3   57.00    3.51
   4  12  -2  101.99    5.36
   4  12  -2  102.51    5.29
   4  12   0   76.58    4.47
   4  12   1   33.94    2.88
   4  12   2  115.26    5.74
   4  12   3   67.32    4.02
   4  12   4   66.05    3.89
   4  12   5   82.23    4.35
   4  12   6   65.55    3.62
   4  12   7   71.23    3.68
   4  12   8   47.69    2.66
  -4  13  -9   -0.31    0.69
  -4  13  -8    7.14    1.00
  -4 -13  -8    4.87    1.21
  -4  13  -7    8.91    1.21
  -4 -13  -7    8.89    1.59
  -4  13  -6    4.44    1.05
  -4 -13  -6    4.31    1.52
  -4  13  -5    8.17    1.18
   4  13  -5   10.29    1.32
  -4 -13  -5    8.55    1.76
   4  13  -4    6.85    1.32
  -4 -13  -4    6.63    1.67
   4  13  -3    2.39    1.14
  -4 -13  -3    3.57    1.65
   4  13  -2    4.15    1.30
  -4 -13  -2    2.92    1.65
  -4 -13  -1    1.76    1.70
   4  13   0   16.43    1.88
  -4 -13   0   12.03    2.08
   4  13   1    3.84    1.30
   4  13   2    2.99    1.23
   4  13   3    4.13    1.25
   4  13   4    7.12    1.34
   4  13   5    6.16    1.23
   4  13   6    4.98    1.00
   4  13   7    6.97    0.96
   4  13  10    4.71    0.83
   4  14  -3   24.25    1.56
   4  14  -2   29.43    1.83
   4  14   0   31.53    1.94
   4  14   1   36.64    2.12
   4  14   2   32.89    1.94
   4  14   3   34.72    1.94
   4  14   4   26.30    1.52
   5   0 -22    0.69    1.36
   5   0 -21    1.92    1.74
  -5   0 -20    0.47    1.83
   5   0 -20   -0.25    1.85
  -5   0 -19   -0.25    2.10
   5   0 -19   -1.03    1.74
   5   0 -18   -1.32    1.85
  -5   0 -18    0.54    2.12
  -5   0 -17   -2.19    2.28
   5   0 -17   -2.03    1.96
  -5   0 -16   -4.98    6.36
   5   0 -16   -2.01    1.90
  -5   0 -16   -1.36    2.26
   5   0 -15   -4.73    5.54
  -5   0 -15   -3.24    6.21
  -5   0 -15   -1.81    2.26
   5   0 -15   -2.17    1.94
   5   0 -14   -4.47    4.35
   5   0 -14   -0.83    1.59
   5   0 -13   -1.05    3.71
  -5   0 -13   -1.38    6.63
   5   0 -12   -3.86    4.44
   5   0 -11   -0.89    3.82
   5   0 -10   -3.24    3.37
   5   0  -9   -0.74    3.22
   5   0  -8    0.67    2.66
   5   0  -7   -0.47    1.16
   5   0  -7    1.25    2.55
   5   0  -6    0.98    1.36
   5   0  -6   -1.16    2.95
   5   0  -5    0.76    1.27
   5   0  -5   -5.94    3.17
   5   0  -4   -0.54    1.27
   5   0  -4   -1.52    2.48
   5   0  -3    0.27    1.27
   5   0  -3   -2.43    2.23
   5   0  -2    0.96    2.30
   5   0  -2    0.58    1.45
   5   0  -1    0.47    2.19
  -5   0  -1   -0.27    1.52
   5   0  -1    0.63    1.61
  -5   0   0    0.65    1.30
   5   0   0   -0.36    1.65
  -5   0   1    1.14    1.03
   5   0   1    1.14    1.92
  -5   0   2    0.51    0.65
   5   0   2    0.42    1.96
   5   0   3   -0.47    2.14
   5   0   3   -0.07    0.49
   5   0   4   -1.03    2.57
  -5   0   4    1.50    0.98
   5   0   4    0.29    0.80
  -5   0   5   -1.18    1.32
   5   0   5    0.20    1.00
  -5   0   6    0.31    1.56
   5   0   6    0.27    1.25
  -5   0   7    2.30    2.03
   5   0   7    0.33    1.56
  -5   0   8   -0.92    2.28
   5   0   8    0.83    1.74
  -5   0   9    0.54    2.32
   5   0   9    1.43    2.10
  -5   0  10    0.63    2.32
   5   0  10   -0.56    2.10
  -5   0  11   -0.71    3.01
   5   0  11    0.63    2.43
  -5   0  12   -0.80    2.92
   5   0  12    0.69    2.59
   5   0  12   -0.22    1.99
  -5   0  13   -1.79    4.04
   5   0  13    3.82    3.59
   5   0  13   -0.25    1.99
  -5   0  14    0.98    4.22
   5   0  14    1.67    3.59
   5   0  14    1.61    2.34
   5   0  15    2.68    4.26
   5   0  15   -0.56    2.43
   5   0  16   -3.80    4.71
   5   0  16    1.45    2.34
   5   0  17   -1.18    2.34
   5   0  18    1.74    2.37
   5   0  19   -1.96    2.14
   5   0  20    1.05    2.26
   5   0  21    1.16    1.85
   5   0  22    0.20    1.70
   5   0  23   -0.16    1.36
  -5   0  24    1.12    1.30
   5   0  24   -0.11    1.05
   5  -1 -23   37.35    2.61
   5  -1 -22   83.04    4.55
  -5  -1 -21  126.87    6.21
   5  -1 -21  132.81    6.54
  -5  -1 -20  177.93    8.19
   5   1 -20  179.54    8.06
   5  -1 -20  178.51    8.48
   5   1 -19  189.81    8.44
  -5   1 -19  210.37    9.13
   5  -1 -19  187.13    8.44
  -5  -1 -19  196.62    9.02
   5   1 -19  199.70    8.95
   5  -1 -18  260.70   10.90
  -5  -1 -18  265.93   11.41
   5   1 -18  271.44   10.99
  -5   1 -18  253.49   11.25
  -5   1 -17  300.09   12.44
   5  -1 -17  282.14   11.92
  -5  -1 -17  298.97   12.55
   5   1 -17  297.12   12.01
  -5   1 -16  239.62   19.27
  -5  -1 -16  224.71   18.91
   5  -1 -16  248.09   17.42
   5   1 -16  254.61   17.35
   5   1 -16  240.76   10.20
  -5   1 -16  237.30   10.61
   5  -1 -16  237.70   10.18
  -5  -1 -16  245.50   10.72
  -5   1 -15  269.48   20.61
  -5  -1 -15  287.34   21.41
   5  -1 -15  264.76   17.97
   5   1 -15  269.25   18.02
   5   1 -15  281.35   11.32
  -5   1 -15  265.05   11.61
   5  -1 -15  269.83   11.28
  -5  -1 -15  286.65   11.86
  -5  -1 -14  133.12   14.25
   5   1 -14  134.73    6.39
   5  -1 -14  129.37    6.39
   5  -1 -14  142.94   12.06
   5   1 -14  129.12   11.59
  -5   1 -14  160.78   15.36
  -5  -1 -13  274.77   20.39
   5  -1 -13  323.84   18.93
   5   1 -13  329.43   19.02
  -5   1 -13  313.02   21.26
   5  -1 -12  223.82   15.05
   5   1 -12  254.92   15.67
   5  -1 -11  253.89   15.25
   5   1 -11  229.93   14.98
   5  -1 -10  431.26   21.81
   5   1 -10  468.24   22.24
   5  -1  -9  619.98   27.75
   5   1  -9  634.54   27.87
   5  -1  -8  929.22   33.80
   5  -1  -8  870.34   36.57
   5   1  -8  889.01   36.51
   5  -1  -7 1510.22   52.54
   5  -1  -7 1433.68   54.95
   5   1  -7 1432.29   54.86
   5  -1  -6 1266.55   44.95
   5  -1  -6 1220.96   47.04
   5   1  -6 1227.23   46.91
   5  -1  -5 1121.22   39.34
   5  -1  -5 1032.64   40.97
   5   1  -5 1046.76   40.82
   5  -1  -4  690.74   24.63
   5   1  -4  607.74   22.44
   5  -1  -4  621.72   25.90
   5   1  -4  619.71   25.61
   5  -1  -3  918.75   33.40
   5   1  -3  873.91   31.68
  -5   1  -3  906.78   33.74
   5  -1  -3  919.60   34.72
   5   1  -3  871.99   34.27
   5   1  -2  159.00    7.30
   5  -1  -2  152.97    8.19
  -5   1  -2  134.37    7.95
   5  -1  -2  159.33    9.24
   5   1  -2  143.75    8.86
   5   1  -1  239.69   10.61
   5  -1  -1  263.11   11.72
  -5   1  -1  225.40   10.81
   5  -1  -1  241.68   12.24
   5   1  -1  234.93   12.06
   5  -1   0  105.59    6.70
   5   1   0  102.62    6.12
  -5   1   0   99.40    5.74
   5   1   1  194.92    9.27
   5  -1   1  196.57    9.82
  -5  -1   1  170.25    6.85
  -5   1   1  176.21    8.24
   5  -1   2  141.27    8.31
  -5   1   2  133.81    6.48
   5   1   3  679.44   24.32
   5  -1   3  690.00   24.05
   5  -1   3  746.29   28.11
   5   1   4  567.62   20.65
  -5   1   4  586.96   20.99
  -5  -1   4  550.07   20.81
   5  -1   4  571.24   20.65
  -5   1   5  944.47   34.36
   5   1   5  962.65   34.05
  -5  -1   5  912.85   34.30
   5  -1   5  996.09   34.18
  -5   1   6 1264.03   46.08
   5   1   6 1311.61   45.73
  -5  -1   6 1257.04   46.17
   5  -1   6 1306.99   45.84
   5  -1   6 1316.16   49.39
  -5   1   7 1361.94   50.08
   5   1   7 1466.85   49.86
  -5  -1   7 1302.95   50.08
   5  -1   7 1435.73   49.86
   5  -1   7 1364.24   53.14
  -5   1   8  944.02   36.37
   5   1   8  952.96   35.90
  -5  -1   8  962.98   36.57
   5  -1   8  966.20   35.97
  -5   1   9  468.86   21.12
   5   1   9  496.77   20.79
  -5  -1   9  468.80   21.23
   5  -1   9  509.99   20.94
  -5   1  10  429.50   20.79
   5   1  10  492.02   20.85
  -5  -1  10  460.69   21.23
   5  -1  10  475.61   20.63
  -5   1  11  299.26   16.12
   5   1  11  313.24   15.61
   5  -1  11  302.68   15.52
  -5  -1  11  304.35   16.37
  -5   1  12  251.77   15.34
   5   1  12  278.25   15.18
  -5  -1  12  251.19   15.56
   5  -1  12  279.55   15.29
   5  -1  12  292.92   11.66
   5   1  12  276.82   11.54
  -5   1  13  308.59   17.35
   5   1  13  279.14   16.12
  -5  -1  13  273.23   16.88
   5  -1  13  298.81   16.32
   5  -1  13  295.87   12.28
   5   1  13  290.96   12.26
  -5  -1  14  135.64   11.61
   5  -1  14  124.75   10.25
  -5   1  14  147.97   11.63
   5   1  14  127.94   10.40
   5   1  14  144.86    7.26
   5  -1  14  139.68    7.19
   5  -1  15  263.22   16.08
   5   1  15  233.33   15.72
   5  -1  15  277.92   11.88
   5   1  15  280.95   11.90
   5  -1  16  217.63   15.07
   5   1  16  226.07   15.16
   5  -1  16  254.74   11.05
   5   1  16  239.82   10.81
   5   1  17  300.29   12.75
   5  -1  17  294.35   12.77
   5   1  18  279.72   12.10
   5  -1  18  279.88   12.19
   5   1  19  199.08    9.33
   5  -1  19  202.67    9.40
   5   1  20  186.93    8.71
   5  -1  20  185.01    8.75
   5  -1  21  149.02    7.12
   5   1  21  140.24    6.94
   5   1  22   87.28    4.85
   5  -1  22   96.08    5.05
   5   1  23   43.23    2.97
   5  -1  23   41.53    2.95
  -5  -1  24   28.00    2.05
  -5   1  24   24.05    1.94
   5  -1  24   23.36    1.99
   5   1  24   22.93    1.85
   5  -2 -24    1.09    0.87
   5  -2 -23    6.81    1.50
  -5  -2 -22    0.29    1.16
   5  -2 -22   -0.38    1.54
  -5  -2 -21    7.46    1.81
   5  -2 -21    9.53    2.14
  -5  -2 -20    0.22    1.74
   5  -2 -20   -0.80    2.10
  -5  -2 -19    5.11    2.03
   5  -2 -19    7.61    1.85
   5   2 -19    8.15    1.88
   5   2 -18    1.88    1.79
   5  -2 -18   -1.32    1.67
  -5  -2 -18   -1.65    2.21
   5   2 -17    3.95    1.96
  -5   2 -17    4.33    2.12
   5  -2 -17    5.29    1.74
  -5  -2 -17    3.13    2.03
   5   2 -16    0.22    1.54
  -5   2 -16   -1.61    1.92
   5  -2 -16    0.22    1.65
  -5  -2 -16    1.99    2.14
  -5   2 -16  -12.44    6.83
  -5  -2 -16   -4.91    6.94
   5  -2 -16   -2.48    5.25
   5   2 -16   -8.33    4.85
   5   2 -15    6.81    1.88
  -5   2 -15    4.91    1.92
   5  -2 -15    6.72    1.88
  -5  -2 -15    4.40    1.96
  -5  -2 -15   -1.61    6.61
  -5   2 -15    1.54    6.05
   5   2 -15    1.16    4.02
   5  -2 -15    1.18    4.24
   5   2 -14   24.09    2.48
   5  -2 -14   23.22    2.52
  -5  -2 -14   20.23    7.44
  -5   2 -14   17.73    7.46
   5  -2 -14   15.85    5.29
   5   2 -14   26.53    6.30
  -5   2 -13   26.55    5.78
   5  -2 -13   28.62    2.63
   5   2 -13   30.39    2.66
   5  -2 -13   22.28    5.27
  -5   2 -13   28.22    7.88
   5   2 -13   19.76    5.31
  -5  -2 -13   39.86    8.82
  -5  -2 -12    1.32    6.39
  -5   2 -12    3.71    6.21
   5  -2 -12    0.98    3.86
   5   2 -12    1.94    3.77
  -5   2 -12    3.08    3.66
   5  -2 -11   34.52    5.94
   5   2 -11   48.14    6.48
  -5   2 -11   36.08    6.43
   5  -2 -10   31.75    5.34
   5   2 -10   26.97    5.05
  -5   2 -10   37.51    6.12
  -5   2  -9   83.91    8.06
   5  -2  -9   71.32    7.30
   5   2  -9   85.72    7.64
  -5   2  -8  249.16   14.31
   5  -2  -8  249.09   14.18
   5   2  -8  253.98   14.11
  -5   2  -7  127.49    9.07
   5  -2  -7  122.02    8.77
   5   2  -7  110.30    8.31
  -5   2  -6  111.08    8.51
   5  -2  -6  136.29    9.02
   5   2  -6  133.32    8.66
  -5   2  -5   67.50    6.45
   5  -2  -5   80.92    5.98
   5  -2  -5   71.36    6.61
   5   2  -5   74.75    6.30
  -5   2  -4  205.17   10.87
   5  -2  -4  185.21   10.00
   5  -2  -4  194.61   10.81
   5   2  -4  173.26   10.16
  -5   2  -3   67.10    5.65
   5  -2  -3   66.87    5.94
   5   2  -3   73.91    5.92
   5  -2  -3   64.44    5.31
  -5   2  -2  160.47    8.64
   5  -2  -2  171.34    9.56
   5   2  -2  149.91    8.82
   5  -2  -2  166.39    8.95
  -5   2  -2  132.74    6.36
   5   2  -2  152.12    6.48
  -5   2  -1   83.69    5.81
   5  -2  -1   74.53    6.10
   5   2  -1   84.38    6.18
  -5   2  -1   75.89    3.86
   5   2  -1   82.64    3.86
   5  -2  -1   96.90    6.59
   5  -2   0  324.87   14.58
  -5   2   0  303.79   13.44
   5   2   0  306.12   11.07
  -5   2   0  285.55   11.10
   5  -2   1   84.98    6.32
  -5   2   1   77.57    5.36
   5   2   1   75.31    3.80
  -5   2   1   77.46    3.89
   5  -2   2  164.31    9.40
  -5   2   2  140.40    6.74
   5   2   2  152.34    6.68
  -5   2   2  156.52    7.97
   5  -2   3   59.39    3.59
   5   2   3   59.73    3.82
  -5   2   3   55.66    3.97
   5   2   4  175.63    8.19
  -5   2   4  182.31    8.71
  -5  -2   4  180.74    8.64
   5  -2   4  181.46    8.22
   5  -2   5   67.41    6.85
   5   2   5   81.83    5.05
  -5   2   5   84.35    5.49
  -5  -2   5   86.52    5.58
   5  -2   5   78.93    5.05
   5  -2   6  154.13   10.49
   5   2   6  156.81    7.97
  -5   2   6  140.60    8.15
  -5  -2   6  133.45    8.19
   5  -2   6  154.35    7.95
   5  -2   7  134.84   10.09
   5   2   7  150.51    7.95
  -5   2   7  131.60    8.06
   5  -2   7  137.72    7.79
   5  -2   8  239.44   14.54
  -5   2   8  234.13   12.35
   5   2   8  250.21   12.10
  -5  -2   8  221.20   12.35
   5  -2   8  245.52   11.99
   5  -2   9   89.69    8.48
  -5  -2   9   81.56    7.12
   5  -2   9   84.13    6.50
  -5   2   9   75.45    6.70
   5   2   9   81.63    6.45
  -5  -2  10   35.72    5.09
   5  -2  10   35.48    4.71
  -5   2  10   34.61    4.85
   5   2  10   34.16    4.53
  -5  -2  11   37.02    5.58
   5  -2  11   49.66    5.67
  -5   2  11   43.99    5.63
   5   2  11   54.77    5.72
  -5  -2  12    4.35    3.33
   5  -2  12    2.19    3.10
  -5   2  12    0.83    3.19
   5   2  12    0.74    2.55
   5   2  12   -1.38    2.12
   5  -2  12   -0.94    2.23
  -5  -2  13   21.97    5.00
   5  -2  13   20.83    4.64
  -5   2  13   30.30    5.47
   5   2  13   30.61    5.11
   5   2  13   24.38    2.97
   5  -2  13   23.04    3.04
  -5  -2  14   22.69    5.36
   5  -2  14   19.89    4.73
   5   2  14   26.17    4.91
  -5   2  14   24.02    5.58
   5   2  14   19.05    2.79
   5  -2  14   18.58    3.01
   5  -2  15    3.68    3.28
   5   2  15    4.64    3.13
   5   2  15    4.69    2.41
   5  -2  15    2.55    2.30
   5   2  16    0.98    3.28
   5  -2  16    0.96    2.59
   5   2  16    0.56    2.32
   5  -2  16   -0.29    2.28
   5   2  17    4.82    2.23
   5  -2  17    1.47    2.32
   5   2  18    0.56    2.21
   5  -2  18    0.29    2.39
   5   2  19    6.79    2.26
   5  -2  19    9.36    2.50
   5   2  20    0.47    1.76
   5  -2  20    1.03    1.96
   5   2  21   10.11    2.14
   5  -2  21   13.02    2.32
   5   2  22    0.89    1.45
   5  -2  22    1.36    1.63
   5   2  23    2.34    1.27
   5  -2  23    2.17    1.41
  -5   2  23    2.23    1.43
  -5  -2  23    4.91    1.54
  -5  -2  24    1.14    0.96
   5   2  24    1.65    0.89
   5  -2  24    2.84    1.00
  -5   2  24    1.50    0.96
  -5  -3 -22   11.25    1.61
  -5  -3 -21   90.92    4.73
  -5  -3 -20    7.14    1.83
   5  -3 -20    7.10    2.37
  -5  -3 -19  163.55    8.06
   5  -3 -19  187.22    8.82
   5  -3 -18   15.85    2.26
  -5  -3 -18   16.05    2.70
   5  -3 -17  342.18   13.78
  -5  -3 -17  352.87   14.36
   5  -3 -16   52.65    3.86
  -5  -3 -16   57.45    4.33
   5  -3 -15  409.09   15.79
  -5  -3 -15  418.09   16.34
  -5   3 -15  360.13   24.20
  -5  -3 -15  339.16   24.54
   5  -3 -15  448.52   24.07
   5   3 -15  423.92   23.09
  -5   3 -15  381.81   23.20
   5   3 -14   97.46   10.27
   5  -3 -14  111.46    5.65
  -5  -3 -14  109.61    6.14
  -5   3 -14  104.70   12.24
   5  -3 -14   93.91   10.09
  -5  -3 -14   90.47   12.19
   5  -3 -13  628.84   23.22
  -5   3 -13  666.82   33.22
   5  -3 -13  661.17   30.86
   5   3 -13  697.21   30.99
  -5   3 -12  185.66   15.14
  -5  -3 -12  170.00   15.38
   5  -3 -12  214.48   14.40
  -5   3 -12  195.70   14.42
   5  -3 -11  871.32   37.51
   5   3 -11  836.23   36.91
  -5   3 -11  906.11   38.34
   5  -3 -10  189.94   13.22
   5   3 -10  189.52   12.88
  -5   3 -10  217.52   13.84
   5  -3  -9  773.15   33.63
   5   3  -9  787.37   33.42
  -5   3  -9  819.37   34.47
   5  -3  -8  262.20   14.94
   5   3  -8  280.73   14.94
  -5   3  -8  278.88   15.72
   5  -3  -7  860.41   35.26
   5   3  -7  866.03   34.79
  -5   3  -7  875.37   35.70
   5  -3  -6  200.28   12.12
   5   3  -6  232.97   12.24
  -5   3  -6  199.95   12.41
   5  -3  -5 1175.70   44.52
   5   3  -5 1149.66   43.74
  -5   3  -5 1114.65   42.40
   5   3  -5 1224.89   42.49
  -5   3  -5 1141.18   44.68
   5  -3  -4  568.78   23.67
   5  -3  -4  563.49   23.85
   5   3  -4  531.32   22.95
  -5   3  -4  538.91   21.66
   5   3  -4  581.40   21.68
  -5   3  -4  530.58   23.60
   5  -3  -3 2150.98   73.17
  -5   3  -3 1956.68   72.88
   5  -3  -3 2076.05   73.15
   5   3  -3 2050.48   72.28
  -5   3  -3 1993.95   70.60
   5   3  -3 2015.01   70.40
  -5   3  -2 1561.68   57.14
   5  -3  -2 1637.69   57.54
   5   3  -2 1616.21   56.60
   5  -3  -2 1605.35   57.23
  -5   3  -2 1460.69   54.66
   5   3  -2 1583.79   54.64
   5   3  -1 1759.42   58.72
  -5   3  -1 1590.35   58.70
  -5   3  -1 1658.76   61.11
   5  -3  -1 1799.67   61.89
  -5   3   0  698.19   27.24
   5   3   0  752.85   27.20
  -5   3   0  783.33   29.52
   5  -3   0  785.36   30.32
   5   3   1 1881.02   63.08
  -5   3   1 1780.20   63.28
  -5   3   1 1772.35   65.00
  -5   3   2 1596.60   57.49
   5   3   2 1684.42   57.16
  -5   3   2 1593.05   58.61
   5   3   3 1914.13   67.03
  -5   3   3 1930.29   67.77
   5   3   4  621.10   24.47
  -5   3   4  624.87   25.25
   5  -3   4  653.38   27.17
   5   3   5 1118.05   41.60
  -5   3   5 1139.15   42.60
   5  -3   5 1138.48   44.25
   5   3   5 1169.60   41.24
  -5   3   5 1073.35   41.62
   5  -3   6  178.67   11.88
   5   3   6  193.83    9.85
  -5   3   6  166.08   10.05
  -5  -3   6  192.06   10.45
   5  -3   6  196.93    9.96
   5  -3   7  852.52   35.26
   5   3   7  819.57   31.93
  -5   3   7  808.69   32.62
  -5  -3   7  826.62   32.91
   5  -3   7  823.45   31.95
   5  -3   8  219.62   14.22
   5   3   8  223.08   11.81
  -5   3   8  225.45   12.44
  -5  -3   8  212.76   12.46
   5  -3   8  218.75   11.77
   5  -3   9  799.12   35.64
   5   3   9  843.95   32.80
  -5   3   9  822.49   33.47
  -5  -3   9  807.82   33.54
   5  -3   9  781.88   32.38
   5  -3  10  168.75   12.75
  -5  -3  10  141.13   10.74
   5  -3  10  178.20   10.63
   5   3  10  166.79   10.49
  -5   3  10  138.81   10.58
  -5  -3  11  834.60   35.75
   5  -3  11  811.13   34.21
   5   3  11  867.42   34.85
  -5   3  11  815.42   35.35
  -5  -3  12  183.02   13.02
   5  -3  12  150.69   11.10
   5   3  12  191.98   12.17
  -5   3  12  178.60   12.53
   5   3  12  172.55    7.99
   5  -3  12  172.06    8.08
  -5  -3  13  675.46   31.30
   5  -3  13  643.02   29.65
   5   3  13  709.09   30.54
  -5   3  13  647.22   31.06
   5   3  13  683.93   24.83
   5  -3  13  660.95   24.90
   5  -3  14   97.04    9.04
   5   3  14  106.15    9.60
   5  -3  14  111.04    6.30
   5   3  14  119.61    6.30
   5  -3  15  403.15   16.37
   5   3  15  430.08   16.39
   5   3  15  427.47   22.06
   5  -3  16   78.86    5.29
   5   3  16   85.67    5.16
   5   3  17  377.81   15.12
   5  -3  17  370.22   15.25
   5   3  18   23.09    2.86
   5  -3  18   25.14    3.15
   5   3  19  181.46    8.42
   5  -3  19  182.55    8.62
   5   3  20   10.18    2.05
   5  -3  20    6.05    2.03
   5  -3  21  101.06    5.38
   5   3  21   98.22    5.09
   5   3  22   14.69    1.83
   5  -3  22   15.54    2.08
  -5  -3  23   74.24    3.68
   5  -3  23   78.35    3.89
   5  -4 -23    1.81    1.12
   5  -4 -22    0.67    1.45
  -5  -4 -21   -0.47    1.27
   5  -4 -21    1.90    1.79
   5  -4 -20   18.82    2.86
  -5  -4 -20   18.47    2.30
   5  -4 -19    8.93    2.50
  -5  -4 -19    3.77    1.88
   5  -4 -18    5.76    2.57
   5  -4 -18    8.35    1.85
  -5  -4 -18    5.54    2.12
   5  -4 -17   19.16    3.24
   5  -4 -17   21.88    2.61
  -5  -4 -17   25.25    3.13
   5  -4 -16   42.31    3.37
  -5  -4 -16   44.92    3.86
   5  -4 -15    3.97    1.56
  -5  -4 -15    8.95    2.34
   5  -4 -15    1.16    3.30
   5   4 -15   -1.07    3.53
  -5  -4 -15   -1.45    5.96
  -5   4 -15    4.00    4.73
  -5  -4 -14   -4.35    7.57
  -5   4 -14   -6.56    6.70
   5  -4 -14   -1.12    4.22
   5   4 -14   -1.05    3.64
   5  -4 -14    0.47    1.96
  -5  -4 -14    0.29    2.32
  -5   4 -14    1.21    4.15
   5   4 -13   -1.00    4.02
  -5  -4 -13    1.41    6.41
  -5   4 -13    8.93    5.40
   5  -4 -13    5.38    4.47
   5  -4 -13    0.45    1.63
  -5  -4 -13    2.46    2.05
  -5   4 -12   11.97    6.18
  -5  -4 -12    5.29    6.68
   5  -4 -12   13.20    4.42
   5   4 -12   18.00    4.80
   5  -4 -12   18.62    2.39
  -5   4 -11    3.24    5.16
  -5  -4 -11    9.58    6.10
  -5   4 -11    5.18    4.31
   5   4 -11    9.73    4.33
   5  -4 -11    3.82    3.89
   5   4 -10   78.97    7.73
   5  -4 -10   74.44    7.93
  -5   4 -10   55.51    7.77
   5  -4  -9   21.37    4.69
   5   4  -9   19.34    4.26
  -5   4  -9   21.88    5.20
  -5   4  -8  166.30   11.88
   5  -4  -8  172.48   11.41
   5   4  -8  140.20   10.16
  -5   4  -7   78.24    7.59
   5   4  -7   77.68    6.70
   5  -4  -7   67.47    6.77
   5  -4  -6    0.67    2.48
   5   4  -6    0.56    1.99
  -5   4  -6   -0.74    2.99
  -5   4  -6    1.63    2.03
   5   4  -6    0.51    2.03
  -5   4  -5   74.80    6.01
   5   4  -5   83.13    6.05
   5  -4  -5   78.75    6.81
   5   4  -5   74.60    6.32
  -5   4  -5   74.84    7.32
  -5   4  -4  153.68    8.86
   5   4  -4  161.30    8.69
  -5   4  -4  172.46   10.74
   5   4  -4  134.06    8.69
   5  -4  -4  150.38    9.82
   5   4  -3   75.91    5.94
   5  -4  -3   76.38    6.39
  -5   4  -3   79.44    7.06
   5  -4  -3   69.31    6.70
  -5   4  -3   59.97    5.16
   5   4  -3   79.22    5.49
  -5   4  -2  458.44   21.46
   5   4  -2  512.69   19.63
  -5   4  -2  452.72   19.56
   5  -4  -2  487.84   21.99
   5   4  -1   37.64    3.73
  -5   4  -1   39.59    3.97
   5  -4  -1   32.84    4.80
  -5   4  -1   39.54    5.07
  -5   4   0    4.76    2.84
   5   4   0    7.21    2.21
  -5   4   0    4.91    2.32
  -5   4   1   56.04    5.63
   5   4   1   55.91    4.44
  -5   4   1   44.75    4.40
  -5   4   2  482.10   22.35
   5   4   2  527.56   20.83
  -5   4   2  488.96   21.26
   5  -4   2  548.53   23.69
   5   4   3   71.38    5.65
  -5   4   3   92.06    6.88
   5  -4   3   87.15    7.75
   5   4   4  145.09    8.46
  -5   4   4  129.86    8.84
   5  -4   4  152.43   10.52
   5   4   5   70.94    5.98
  -5   4   5   82.48    6.99
   5  -4   5   71.25    7.59
   5  -4   6    4.18    3.80
   5   4   6    2.34    2.19
  -5   4   6    7.81    3.28
   5  -4   7   57.56    7.59
  -5   4   7   81.68    7.64
   5   4   7   60.51    5.85
  -5   4   7   88.84    7.23
   5   4   8  175.97   10.76
  -5   4   8  183.11   11.66
   5  -4   8  168.13   12.70
  -5  -4   8  166.66   11.39
   5  -4   8  202.96   11.36
   5   4   9   24.25    4.33
  -5   4   9   29.63    4.98
  -5  -4   9   22.55    4.76
   5  -4   9   20.97    4.02
   5  -4   9   19.51    5.49
  -5  -4  10   67.83    7.84
   5  -4  10   71.72    7.10
   5   4  10   55.48    6.56
  -5   4  10   55.17    7.30
   5  -4  10   70.11    8.82
   5   4  11    7.59    1.79
   5  -4  11    9.33    2.10
  -5  -4  11    4.64    4.02
   5  -4  11    9.40    3.57
   5   4  11    8.13    3.39
  -5   4  11   11.07    4.58
   5   4  12   22.08    2.63
   5  -4  12   24.43    2.84
  -5  -4  12   16.84    4.85
   5  -4  12   23.58    4.91
   5   4  12   29.03    5.14
  -5   4  12   16.01    5.02
   5   4  13    3.57    1.85
   5  -4  13    4.09    2.03
   5  -4  13    4.47    3.66
   5   4  13    1.88    3.84
   5   4  14    0.49    1.96
   5  -4  14    2.66    2.21
   5  -4  14   -9.44    5.40
   5   4  14   -3.95    5.29
   5   4  15    1.52    1.85
   5  -4  15   -1.92    2.28
   5  -4  15   -1.94    4.42
   5   4  15   -4.06    4.38
   5   4  16   36.39    3.46
   5  -4  16   41.62    3.73
   5   4  17   25.50    2.84
   5  -4  17   22.46    3.01
   5   4  18    6.52    1.96
   5  -4  18    7.35    2.28
   5   4  19    9.51    2.03
   5  -4  19    5.11    2.12
   5  -4  20   20.94    2.61
   5  -4  21   -0.18    1.56
   5  -4  22   -0.13    1.14
  -5  -4  22   -0.22    1.05
   5  -5 -22   32.93    2.41
  -5  -5 -21   77.17    3.91
   5  -5 -21   88.17    4.58
   5  -5 -20   25.03    2.72
  -5  -5 -20   17.04    2.14
  -5  -5 -19   86.25    4.98
   5  -5 -19   96.48    5.51
  -5  -5 -18   23.78    2.81
   5  -5 -18   30.01    3.33
   5  -5 -17   50.44    4.26
   5  -5 -17   47.83    3.53
  -5  -5 -17   43.41    3.75
   5  -5 -16  151.99    8.06
   5  -5 -16  152.92    7.28
  -5  -5 -16  157.93    7.86
   5  -5 -15  343.76   14.00
   5  -5 -15  304.08   12.86
  -5  -5 -15  321.21   13.51
   5  -5 -14  241.74   11.36
   5  -5 -14  249.58   10.65
  -5  -5 -14  258.53   11.21
   5  -5 -13  361.20   14.54
  -5  -5 -13  366.45   15.07
  -5   5 -13  402.77   22.51
   5  -5 -13  369.88   15.34
   5  -5 -12  293.21   11.99
  -5  -5 -12  293.90   12.46
  -5   5 -12  268.20   18.09
   5   5 -12  272.49   16.84
   5  -5 -12  299.93   12.66
   5  -5 -11  449.84   17.66
   5  -5 -11  492.82   18.47
  -5   5 -11  441.11   24.38
   5   5 -11  472.26   22.77
  -5   5 -10  282.02   17.64
   5  -5 -10  291.74   12.24
  -5   5 -10  287.61   17.59
   5   5 -10  268.23   15.56
  -5   5  -9  359.39   20.65
   5  -5  -9  384.51   14.98
   5  -5  -9  369.57   19.27
   5   5  -9  385.13   18.64
  -5   5  -9  331.37   19.34
   5  -5  -8  144.22   10.52
   5   5  -8  134.48    9.38
  -5   5  -8  133.30   11.12
  -5   5  -7  280.17   15.34
   5   5  -7  312.75   15.56
   5  -5  -7  281.80   15.56
   5   5  -7  251.28   14.11
  -5   5  -7  341.91   17.84
  -5   5  -6  102.71    7.93
   5   5  -6  101.15    7.66
   5  -5  -6   94.20    7.73
   5   5  -6   86.61    6.83
  -5   5  -6   95.34    9.07
  -5   5  -5  339.09   16.50
   5   5  -5  367.92   16.39
  -5   5  -5  302.95   17.71
   5  -5  -5  331.61   16.46
   5   5  -5  316.34   15.29
  -5   5  -4  601.00   27.31
   5  -5  -4  624.27   25.32
   5   5  -4  565.21   24.00
  -5   5  -4  612.12   25.41
   5   5  -4  590.35   24.74
  -5   5  -3  338.16   17.77
   5  -5  -3  324.09   17.62
  -5   5  -3  337.04   15.96
   5   5  -3  330.68   15.43
  -5   5  -2  824.70   33.98
   5  -5  -2  790.48   34.07
   5   5  -2  809.54   31.50
  -5   5  -2  807.69   32.09
  -5   5  -1 1652.42   62.38
  -5   5  -1 1634.72   60.29
   5   5  -1 1678.84   59.77
  -5   5   0 1055.82   44.14
   5   5   0 1158.57   42.13
  -5   5   0 1132.61   42.76
  -5   5   1 1417.00   53.81
   5   5   1 1424.72   51.51
  -5   5   1 1375.18   52.18
   5  -5   1 1401.81   54.46
   5   5   2  919.64   37.04
  -5   5   2  974.48   38.23
   5   5   3  349.32   16.68
  -5   5   3  355.21   17.64
   5  -5   3  386.45   19.74
   5   5   4  647.93   27.08
  -5   5   4  645.34   28.18
   5  -5   4  657.87   29.79
   5   5   5  297.97   15.21
  -5   5   5  279.12   15.96
   5  -5   5  332.35   17.91
   5   5   6  115.10    8.75
  -5   5   6  126.80    9.87
   5  -5   6  115.06   10.25
   5   5   7  314.09   16.77
  -5   5   7  318.78   17.86
   5  -5   7  310.18   18.62
   5   5   8  116.15    9.67
  -5   5   8  120.79   10.56
   5  -5   8  102.53   10.47
   5  -5   9  373.50   21.59
  -5  -5   9  381.56   20.16
   5  -5   9  406.84   19.69
   5   5   9  397.01   20.45
  -5   5   9  356.04   20.92
   5   5  10  253.60   15.14
  -5   5  10  267.73   16.23
   5  -5  10  254.36   17.35
  -5  -5  10  248.62   15.88
   5  -5  10  286.82   15.72
   5   5  10  240.54   15.67
  -5   5  10  218.79   16.21
   5   5  11  434.30   22.13
  -5   5  11  441.33   23.36
   5  -5  11  396.95   23.60
  -5  -5  11  453.19   23.06
   5  -5  11  432.69   21.95
  -5   5  11  405.94   23.87
   5  -5  12  303.12   17.66
   5   5  12  294.08   12.06
   5   5  12  328.71   18.29
   5  -5  13  372.18   20.74
   5   5  13  390.76   15.12
   5   5  13  383.26   21.10
   5  -5  14  252.73   16.70
   5   5  14  293.70   11.74
   5   5  14  274.79   17.26
   5  -5  15  306.43   12.73
   5   5  15  304.06   12.39
   5   5  16  174.65    8.17
   5  -5  16  192.04    8.66
   5   5  17   37.98    3.08
   5  -5  17   43.99    3.64
   5  -5  18   33.13    3.10
   5  -5  19  119.12    5.96
   5  -6 -21    4.15    1.32
   5  -6 -20    2.66    1.50
  -5  -6 -20    4.33    1.36
   5  -6 -19    4.29    1.94
  -5  -6 -19    0.54    1.56
   5  -6 -18    1.47    2.05
  -5  -6 -18   -0.87    1.81
  -5  -6 -17    3.19    2.01
   5  -6 -17    5.47    2.30
   5  -6 -16    8.31    1.99
  -5  -6 -16    5.38    2.21
   5  -6 -16    8.22    2.63
   5  -6 -15   -0.71    1.67
  -5  -6 -15    2.57    2.01
   5  -6 -15   -0.60    2.52
   5  -6 -14    5.40    1.96
  -5  -6 -14    2.08    2.21
   5  -6 -14    2.48    2.32
   5  -6 -13    1.99    1.81
  -5  -6 -13    2.70    2.26
   5  -6 -13    1.23    2.32
   5  -6 -12   14.83    2.48
  -5  -6 -12    9.89    2.68
  -5   6 -12    7.41    5.36
   5  -6 -12   10.00    2.70
   5  -6 -11    7.10    2.01
  -5  -6 -11    4.15    2.43
   5  -6 -11    7.93    2.63
   5  -6 -10   33.00    3.53
   5  -6 -10   36.06    3.26
   5  -6  -9   75.58    4.93
  -5   6  -9   64.97    8.66
   5  -6  -9   71.69    4.51
   5  -6  -8   28.27    3.06
   5   6  -8   24.72    2.28
   5   6  -8   32.29    2.57
  -5   6  -8   36.53    6.63
  -5   6  -8   23.78    5.27
   5   6  -8   21.41    4.49
   5  -6  -7   13.44    2.30
  -5   6  -7   12.35    4.78
  -5   6  -7    9.94    3.73
   5   6  -7   19.34    4.04
  -5   6  -6   28.67    5.98
  -5   6  -6   19.63    4.38
   5   6  -6   23.89    4.29
   5   6  -5   61.51    6.27
  -5   6  -5   61.07    7.86
  -5   6  -5   60.15    6.65
   5  -6  -4   33.22    5.96
  -5   6  -4   35.97    6.50
  -5   6  -4   23.82    4.71
   5   6  -4   21.03    4.31
  -5   6  -3   19.74    4.96
   5   6  -3   23.78    3.89
  -5   6  -3   20.90    3.97
  -5   6  -2  149.84   11.14
   5   6  -2  125.62    8.71
  -5   6  -2  119.05    8.98
  -5   6  -1   30.79    5.67
   5  -6  -1   19.40    5.29
   5   6  -1   26.93    4.26
  -5   6  -1   32.22    4.67
  -5   6   0   -0.87    3.51
   5   6   0    0.60    2.57
  -5   6   0    0.71    2.63
   5  -6   0   -1.88    3.73
   5   6   1   22.13    3.91
  -5   6   1   22.31    4.22
   5  -6   1   25.77    5.38
  -5   6   2  111.80    9.27
   5  -6   2  118.03   10.58
   5  -6   3   10.07    5.09
   5   6   3   15.03    3.44
  -5   6   3   12.79    3.71
   5  -6   4   20.43    5.60
   5   6   4   29.09    4.51
  -5   6   4   28.07    5.18
   5  -6   5   52.89    7.61
   5   6   5   53.36    3.68
   5   6   5   45.19    5.83
  -5   6   5   50.44    6.85
   5   6   6   23.29    2.52
   5   6   6   23.73    4.62
  -5   6   6   21.19    5.38
   5  -6   6   27.98    5.81
   5   6   7    9.11    3.66
  -5   6   7    8.98    4.33
   5  -6   7   17.97    5.43
   5   6   8   25.05    5.07
  -5   6   8   16.90    5.49
   5  -6   8   25.92    6.34
   5  -6   9   81.39    9.89
   5   6   9   71.81    8.13
   5  -6   9   87.46    8.37
  -5   6   9   97.37   10.00
   5   6  10   39.65    6.43
  -5   6  10   24.20    6.72
  -5  -6  10   33.20    6.10
   5  -6  10   43.96    6.50
   5  -6  10   33.74    7.37
   5   6  11    1.12    4.96
   5  -6  11    1.96    3.30
   5  -6  11   11.34    5.63
   5  -6  12    5.96    3.55
   5   6  12   15.09    5.11
   5   6  13    6.07    2.08
   5   6  14    3.75    1.83
   5   6  15    2.21    1.63
   5   6  16    6.56    1.74
   5   6  17    3.39    1.50
   5  -7 -20   58.52    3.04
  -5  -7 -19   64.82    3.59
   5  -7 -19   75.67    3.93
  -5  -7 -18   80.83    4.40
   5  -7 -18   78.01    4.42
  -5  -7 -17   58.79    3.95
   5  -7 -17   58.32    3.95
  -5  -7 -16   92.53    5.36
   5  -7 -16   94.42    5.45
   5  -7 -15   63.95    4.15
  -5  -7 -15   63.72    4.49
   5  -7 -15   61.67    4.51
   5  -7 -14  169.56    7.68
  -5  -7 -14  147.32    7.81
   5  -7 -14  158.04    7.90
   5  -7 -13  121.60    6.43
  -5  -7 -13  126.96    6.94
   5  -7 -13  121.64    6.77
   5  -7 -12  189.25    8.71
  -5  -7 -12  173.87    8.95
   5  -7 -12  196.69    9.09
   5  -7 -11  195.41    8.89
  -5  -7 -11  198.43    9.47
   5  -7 -11  180.70    8.95
   5   7 -10  487.93   18.58
   5  -7 -10  514.06   19.34
  -5  -7 -10  494.56   19.69
   5  -7 -10  514.30   19.49
   5  -7  -9  343.69   14.13
  -5  -7  -9  356.26   14.67
   5   7  -9  348.90   13.58
   5   7  -8  234.73    9.42
   5  -7  -8  222.10   10.00
   5   7  -8  234.06    9.65
  -5   7  -8  224.89   15.03
   5   7  -8  227.52   14.42
  -5   7  -8  197.29   15.41
   5   7  -7  154.80    7.03
   5  -7  -7  159.49    7.64
   5   7  -7  154.00    7.12
  -5   7  -7  156.81   11.99
   5   7  -7  165.20   11.66
  -5   7  -7  175.97   13.64
   5   7  -6  227.01    9.24
   5   7  -6  220.53    9.29
  -5   7  -6  203.01   15.21
  -5   7  -6  229.71   14.56
   5   7  -6  244.76   14.11
   5  -7  -6  207.83    9.60
  -5   7  -5  332.84   18.29
   5   7  -5  350.35   17.77
  -5   7  -5  322.19   19.40
   5   7  -5  315.34   12.68
   5  -7  -5  288.81   19.00
   5   7  -5  331.90   12.73
   5   7  -4  244.45   13.73
  -5   7  -4  237.57   14.49
  -5   7  -4  224.69   15.54
   5   7  -4  227.88    9.49
   5   7  -4  231.47    9.49
   5   7  -4  216.20    9.42
   5   7  -3  261.26   14.62
  -5   7  -3  269.19   15.58
  -5   7  -3  261.39   16.81
   5   7  -3  255.61   10.54
   5   7  -3  271.86   10.63
   5   7  -3  247.59   10.49
   5   7  -2  193.45    8.51
   5   7  -2  206.69   12.55
  -5   7  -2  186.64   12.77
  -5   7  -2  198.23   14.29
   5   7  -2  200.71    8.46
   5  -7  -2  199.19   14.74
   5   7  -2  197.62    8.51
   5   7  -1  290.46   14.83
  -5   7  -1  249.05   15.07
  -5   7  -1  223.75   15.67
   5   7  -1  240.96   10.16
   5   7  -1  253.56   10.34
   5  -7  -1  268.25   17.15
   5   7   0  223.23   13.60
  -5   7   0  233.39   14.76
   5  -7   0  268.36   16.95
   5   7   0  235.56    9.73
   5   7   0  228.53    9.80
   5   7   0  235.36    9.73
   5   7   1  228.68   13.69
  -5   7   1  261.01   15.54
   5  -7   1  243.66   16.50
   5   7   1  247.42    9.96
   5   7   1  228.95   10.00
   5   7   1  240.63    9.94
   5   7   2  189.47    8.46
   5  -7   2  191.06   14.69
   5   7   2  206.04    8.51
   5   7   2  191.48   12.10
  -5   7   2  196.20   13.35
   5   7   3  171.32   11.74
  -5   7   3  166.14   12.53
   5   7   3  186.84    8.06
   5   7   4  238.26   10.32
   5  -7   4  224.64   16.52
  -5   7   4  263.09   16.21
   5   7   4  251.66   14.58
   5   7   4  250.81   10.11
   5   7   5  284.30   11.83
   5  -7   5  281.78   18.69
  -5   7   5  276.96   17.53
   5   7   5  285.55   16.52
   5   7   5  295.80   11.54
   5   7   6  191.15    8.73
   5  -7   6  201.04   15.43
  -5   7   6  201.89   14.56
   5   7   6  166.86   12.62
   5   7   6  193.47    8.24
   5   7   7  152.81    7.48
   5  -7   7  146.65   13.37
   5   7   7  157.08   12.01
  -5   7   7  139.26   12.44
   5   7   7  161.81    7.08
   5   7   8  332.71   13.29
   5  -7   8  282.63   19.92
   5   7   8  303.32   18.67
  -5   7   8  353.18   20.70
   5   7   9  401.50   15.67
   5  -7   9  373.55   23.06
   5   7   9  399.02   21.99
   5   7  10  498.92   18.82
   5  -7  10  494.88   25.41
   5  -7  10  455.20   26.37
   5   7  10  474.89   25.41
   5   7  11  195.66    8.80
   5  -7  11  179.47   13.82
   5   7  11  192.15   14.25
   5   7  12  191.17    8.69
   5   7  13  118.00    6.10
   5   7  14  186.42    8.33
   5   7  15   42.20    3.13
   5   7  17   56.82    3.42
  -5  -8 -17    6.97    1.65
  -5  -8 -16    6.43    1.83
  -5  -8 -15    4.40    1.90
  -5  -8 -14    4.38    2.14
   5  -8 -13   11.05    2.34
  -5  -8 -13   10.58    2.46
   5  -8 -12   10.20    2.34
  -5  -8 -12    7.08    2.28
   5  -8 -11    2.66    2.05
  -5  -8 -11    1.54    2.30
   5   8 -11    4.40    1.50
  -5  -8 -10   41.86    4.22
   5  -8 -10   49.12    3.97
   5  -8  -9   11.28    2.46
  -5  -8  -9   13.26    2.79
   5   8  -9   13.02    2.12
   5   8  -9   10.23    1.70
   5   8  -8  119.05    5.87
   5  -8  -8  114.36    6.34
  -5  -8  -8  109.21    6.70
   5   8  -8  101.39    9.67
   5   8  -8  112.96    5.56
   5   8  -7  102.28    5.14
  -5   8  -7   95.88   10.38
   5   8  -7   94.94    5.22
   5   8  -7   84.91    8.71
   5  -8  -7   86.01   10.45
   5  -8  -7  101.53    5.81
  -5  -8  -7   88.42    5.92
   5   8  -6   16.19    2.26
  -5   8  -6   17.04    5.65
   5   8  -6   19.43    4.49
   5  -8  -6   30.12    7.28
   5  -8  -6   18.24    3.04
  -5  -8  -6   16.66    3.10
   5   8  -6   19.40    2.17
   5  -8  -5   44.12    3.84
  -5   8  -5   34.88    6.79
  -5   8  -5   43.76    6.56
   5   8  -5   44.99    6.07
   5   8  -5   39.12    3.15
   5   8  -5   42.07    3.35
   5   8  -4   23.51    2.59
  -5   8  -4   20.27    6.05
  -5   8  -4   21.99    5.16
   5   8  -4   24.54    4.89
   5  -8  -4   20.63    6.27
   5   8  -4   24.23    2.59
   5   8  -3    6.61    1.94
  -5   8  -3    5.83    3.89
   5   8  -3    5.72    3.13
   5   8  -3    7.44    1.96
  -5   8  -3    3.55    4.62
   5  -8  -3    1.27    4.80
   5   8  -3    7.61    1.79
   5   8  -2  151.45    7.12
   5   8  -2  148.84    7.06
  -5   8  -2  122.13   11.79
   5   8  -2  125.46   10.56
  -5   8  -2  158.08   12.37
   5  -8  -2  138.95   12.97
   5   8  -2  160.63    7.17
   5   8  -1   -2.43    3.62
  -5   8  -1   -0.98    4.38
   5   8  -1    2.84    1.79
   5  -8  -1    3.84    5.34
   5   8  -1    1.12    1.83
   5   8   0   96.95    5.25
   5   8   0   82.93    4.96
   5   8   0   84.42    8.22
  -5   8   0   96.39    9.38
   5  -8   0   82.84   10.32
   5   8   0   99.40    5.18
   5   8   1    3.22    1.94
   5   8   1   -0.83    3.84
  -5   8   1    2.03    4.13
   5   8   1    5.07    1.85
   5  -8   1    7.90    5.58
   5   8   1    3.33    1.56
   5   8   2  143.32   11.23
  -5   8   2  163.71   12.79
   5   8   2  162.08    7.41
   5  -8   2  168.40   14.78
   5  -8   3    1.34    4.76
   5   8   3    6.14    2.08
   5   8   3    8.73    1.94
   5   8   3    2.57    2.81
  -5   8   3    8.40    4.20
   5  -8   4   24.98    6.74
   5   8   4   29.18    3.04
   5   8   4   24.96    2.52
   5   8   4   15.96    4.42
  -5   8   4   23.65    5.47
   5  -8   5   44.63    8.11
   5   8   5   62.03    7.23
   5   8   5   49.28    3.39
   5   8   5   44.43    3.75
   5   8   6   24.05    2.46
   5   8   6   26.01    3.06
   5   8   6   23.31    5.43
   5  -8   6   31.75    6.70
   5   8   7   89.02    8.98
   5   8   7   88.13    5.25
   5   8   7   90.23    4.82
   5  -8   7   74.71    9.87
   5   8   8  106.10   10.14
   5   8   8  107.96    5.40
   5   8   8  112.26    5.94
   5   8   9    7.88    2.23
   5   8   9    7.64    3.89
   5   8  10   40.66    3.46
   5   8  11    5.63    1.92
   5   8  12   11.59    2.17
   5   8  13   14.04    2.14
   5   8  14    7.41    1.79
   5   8  15    4.13    1.38
   5   8  17    8.28    1.45
   5   8  18    0.58    0.89
  -5  -9 -16   31.64    2.37
  -5  -9 -15  111.75    5.49
  -5  -9 -14   20.52    2.52
  -5  -9 -13  109.38    5.92
  -5  -9 -12   48.63    3.93
   5  -9 -11  179.99    8.64
  -5  -9 -11  192.89    9.02
   5   9 -11  191.82    8.06
   5  -9 -10  104.03    5.92
  -5  -9 -10  106.41    6.23
   5   9 -10  103.47    5.34
   5  -9  -9  265.28   11.41
  -5  -9  -9  257.55   11.66
   5   9  -9  260.77   10.43
   5   9  -9  265.21   10.83
   5  -9  -8  165.83    8.24
  -5  -9  -8  166.97    8.55
   5   9  -8  164.78    7.39
   5   9  -8  173.44    7.77
   5  -9  -7  487.06   19.49
  -5  -9  -7  504.70   19.94
   5   9  -7  515.91   18.82
   5   9  -7  503.00   19.02
   5  -9  -6  148.59    7.86
  -5  -9  -6  152.19    8.15
   5   9  -6  158.68    7.23
   5   9  -6  159.89    7.48
   5   9  -5  399.40   15.41
   5   9  -5  395.52   15.52
   5  -9  -5  384.58   24.23
   5  -9  -5  397.04   16.01
  -5  -9  -5  393.55   16.28
   5   9  -4  336.24   18.91
   5   9  -4  349.32   13.80
   5  -9  -4  326.03   21.86
   5   9  -4  341.42   13.62
   5   9  -3  412.69   21.95
   5   9  -3  432.87   16.77
   5  -9  -3  429.19   25.63
   5   9  -3  437.65   16.75
   5   9  -2  189.05    8.60
   5  -9  -2  197.36   16.37
   5   9  -2  199.05    8.64
   5   9  -1  314.02   12.86
   5   9  -1  286.85   17.57
   5  -9  -1  327.33   21.81
   5   9  -1  323.71   12.95
   5   9   0  120.93    6.30
   5   9   0  114.83    6.14
   5   9   0  137.74    6.48
   5  -9   0  119.10   12.73
   5   9   1  265.48   16.92
   5   9   1  312.90   12.46
   5  -9   1  297.77   20.79
   5   9   2  163.11    7.46
   5  -9   2  143.01   14.29
   5  -9   3  369.57   24.16
   5   9   3  409.85   21.77
   5   9   3  413.13   16.03
   5   9   3  419.07   16.25
   5   9   4  297.34   17.53
   5   9   4  307.46   12.26
   5   9   4  301.23   12.48
   5  -9   5  279.08   21.17
   5   9   5  315.18   19.36
   5   9   5  384.15   14.76
   5   9   5  383.68   14.49
   5   9   6  135.02    6.83
   5   9   6  130.51    6.43
   5   9   7  534.11   20.03
   5   9   7  521.76   19.56
   5   9   8  184.16    8.26
   5   9   8  167.86    7.64
   5   9   9  257.82   10.90
   5   9  10  118.25    6.05
   5   9  11  191.91    8.46
   5   9  12   31.30    2.77
   5   9  13  105.30    5.18
   5   9  14   13.69    1.72
   5   9  16   19.07    1.90
   5   9  17  102.93    4.47
  -5  10 -17    3.77    0.96
  -5 -10 -14    7.32    1.54
  -5 -10 -13   13.04    2.10
  -5 -10 -12    7.32    2.05
  -5 -10 -11    4.47    1.96
   5  10 -10    5.14    1.54
  -5 -10 -10    5.40    2.17
   5  10  -9    9.36    1.92
   5 -10  -9   10.47    2.43
  -5 -10  -9    9.65    2.52
   5  10  -8   13.51    1.83
   5  10  -8   15.27    2.19
   5 -10  -8   17.91    2.72
  -5 -10  -8   11.57    2.66
   5  10  -7    4.20    1.47
   5  10  -7    4.62    1.88
   5 -10  -7    4.93    2.26
  -5 -10  -7    0.60    2.21
   5  10  -6    7.81    1.72
   5  10  -6    8.69    2.05
   5 -10  -6    7.93    2.50
  -5 -10  -6   10.18    2.75
   5  10  -5   17.82    2.21
   5  10  -5   14.29    2.43
   5 -10  -5   13.87    2.77
  -5 -10  -5   11.59    2.79
   5  10  -4   19.27    2.43
   5  10  -4   19.27    2.57
   5 -10  -4   16.32    2.79
  -5 -10  -4   19.49    3.13
   5  10  -3    7.44    2.26
   5  10  -3    4.91    1.76
   5  10  -2   12.06    2.28
   5  10  -2   10.99    2.17
   5  10  -1   28.94    2.97
   5  10   0   12.21    2.17
   5  10   1   35.35    3.19
   5  10   2   17.08    2.59
   5  10   2   13.49    2.17
   5  10   3    3.19    2.05
   5  10   3    6.36    1.94
   5  10   4   19.05    2.79
   5  10   4   25.01    2.59
   5  10   5   16.59    2.55
   5  10   5   14.38    2.10
   5  10   6    4.24    1.94
   5  10   6   10.29    1.85
   5  10   7    3.19    1.96
   5  10   7    3.71    1.50
   5  10   8   14.92    2.32
   5  10   8   14.22    1.92
   5  10   9    6.61    2.05
   5  10  10    7.86    1.83
   5  10  11    4.69    1.63
   5  10  12    6.54    1.52
   5  10  13   14.80    1.65
   5  10  15    3.95    1.18
   5  10  16    3.71    0.94
  -5  11 -15   70.42    3.24
  -5  11 -14   26.50    1.94
  -5  11 -13  100.05    4.67
  -5  11 -12   30.19    2.41
  -5 -11 -12   25.74    2.19
  -5  11 -11   94.13    4.67
  -5 -11 -11   82.21    4.49
  -5 -11 -10   25.30    2.55
  -5  11 -10   29.03    2.55
   5  11  -9  108.85    5.05
  -5  11  -9  102.51    5.22
  -5 -11  -9   97.75    5.43
   5  11  -8   76.81    4.26
  -5  11  -8   81.16    4.49
  -5 -11  -8   75.49    4.73
   5  11  -7  121.66    5.56
   5  11  -7  129.50    5.94
  -5  11  -7  117.38    5.89
  -5 -11  -7  111.30    6.25
   5  11  -6   81.34    4.33
   5  11  -6   87.53    4.69
  -5  11  -6   81.32    4.62
  -5 -11  -6   73.59    5.00
   5  11  -5  141.56    6.45
   5  11  -5  140.89    6.63
  -5  11  -5  127.47    6.34
  -5 -11  -5  131.20    7.03
   5 -11  -4   75.96    5.14
  -5 -11  -4   85.05    5.43
   5  11  -4   85.02    4.89
  -5  11  -4   83.19    4.67
   5  11  -4   97.66    4.91
  -5 -11  -3  148.26    7.84
   5 -11  -3  155.11    7.79
   5  11  -3  166.95    7.39
   5  11  -3  150.87    7.26
   5  11  -2  114.99    5.85
   5  11  -2  108.83    5.81
   5  11   0   48.97    3.59
   5  11   1  171.50    7.90
   5  11   2  143.55    6.92
   5  11   3  162.48    7.46
   5  11   4   88.31    4.89
   5  11   5  140.22    6.59
   5  11   6   82.55    4.71
   5  11   6   82.39    4.47
   5  11   7  119.34    5.83
   5  11   7  115.64    5.49
   5  11   8   64.97    3.84
   5  11   8   60.71    3.39
   5  11  14   16.79    1.54
   5  11  15   66.38    2.95
  -5  12 -12    4.47    0.92
  -5  12 -11    3.55    1.03
  -5  12 -10    7.81    1.30
  -5  12  -9    5.54    1.27
  -5 -12  -8    6.18    1.59
  -5  12  -8    6.01    1.32
  -5 -12  -7   10.78    1.83
  -5  12  -7   11.92    1.59
  -5 -12  -6    1.34    1.56
   5  12  -6    0.67    1.03
  -5  12  -6    0.42    1.12
  -5 -12  -5   15.09    2.23
   5  12  -5   20.94    1.96
  -5 -12  -4    3.86    1.81
   5  12  -4    3.46    1.27
  -5 -12  -3   14.27    2.32
   5  12  -3   23.96    2.23
  -5 -12  -2   15.72    2.43
   5  12  -2   17.48    2.10
  -5 -12  -1   -0.22    1.85
   5  12   0   38.05    2.92
   5  12   1    3.80    1.61
   5  12   2   18.62    2.19
   5  12   3   22.95    2.30
   5  12   4    3.37    1.41
   5  12   5   19.47    2.01
   5  12   6   -0.13    1.07
   5  12   7   11.28    1.38
   5  12   8    5.05    0.94
   5  12  11    4.49    1.09
   5  13  -4   48.88    2.68
   5  13  -3   41.26    2.55
   5  13  -2   41.28    2.59
   5  13   0   71.45    3.68
   5  13   1   51.29    3.01
   5  13   2   56.62    3.10
   5  13   3   50.06    2.84
   5  13   4   56.96    2.99
   5  13   5   31.33    2.01
   5  13   6   37.15    2.08
   5  14  -2    6.52    0.83
   5  14   0   -0.16    0.60
   5  14   1    3.39    0.74
   5  14   2    6.68    0.80
   6   0 -21  147.97    6.72
   6   0 -20  137.83    6.70
   6   0 -19  194.79    8.91
   6   0 -18  294.19   12.44
   6   0 -17  239.24   10.67
   6   0 -16  291.54   12.55
   6   0 -15  313.04   13.04
  -6   0 -15  299.80   22.62
   6   0 -15  276.15   19.07
   6   0 -14  184.25    8.69
  -6   0 -14  165.54   16.28
   6   0 -14  157.99   13.60
   6   0 -13  154.73   12.77
  -6   0 -13  128.14   13.80
   6   0 -12  210.11    9.42
   6   0 -12  208.48   14.71
   6   0 -11  320.70   13.06
   6   0 -11  329.56   18.73
   6   0 -10  501.19   24.81
   6   0  -9  644.12   29.09
   6   0  -8  897.87   37.49
   6   0  -7 1664.93   62.52
   6   0  -6 1161.77   45.46
   6   0  -5 2002.75   69.73
   6   0  -5 2019.45   73.21
   6   0  -4  746.27   27.66
   6   0  -4  715.86   30.25
   6   0  -3 1780.09   62.59
   6   0  -3 1777.37   65.20
   6   0  -2  364.48   15.38
  -6   0  -2  356.02   15.38
   6   0  -2  340.30   16.90
  -6   0  -1 1411.75   50.68
   6   0  -1 1454.24   51.62
   6   0   0    6.52    2.37
  -6   0   0    7.73    1.74
   6   0   1 1355.13   49.72
   6   0   2  297.01   14.47
   6   0   3 1909.66   68.95
   6   0   4  699.82   28.94
   6   0   5 2013.31   73.46
   6   0   9  653.61   25.99
   6   0  10  529.80   22.44
   6   0  11  362.45   14.42
   6   0  12  217.54    9.69
   6   0  13  150.16    7.52
   6   0  14  178.58    8.71
   6   0  15  286.47   12.41
   6   0  16  268.40   11.77
   6   0  17  220.06   10.18
   6   0  18  264.47   11.61
   6   0  19  173.85    8.37
   6   0  20  133.99    6.85
   6   0  21  166.57    7.66
   6   0  22   80.96    4.42
   6   0  23   61.09    3.37
   6  -1 -22   13.55    1.79
   6  -1 -21    2.59    1.59
   6  -1 -20    3.75    1.96
   6   1 -19    6.99    1.94
   6  -1 -19    8.46    2.37
   6  -1 -18    2.59    2.12
   6   1 -18    2.99    1.88
   6   1 -17   14.02    2.52
   6  -1 -17   15.90    2.88
   6  -1 -16   40.59    3.86
   6   1 -16   33.16    3.44
  -6   1 -15   13.02    5.25
   6  -1 -15   19.87    5.85
  -6   1 -15   10.14    7.95
   6   1 -15   17.17    5.34
  -6  -1 -15   12.06    7.59
   6  -1 -15   24.54    3.35
   6   1 -15   20.36    2.77
  -6   1 -14    2.50    4.09
   6   1 -14   -3.55    4.51
  -6   1 -14   -1.59    7.35
  -6  -1 -14   -6.50    8.26
   6  -1 -14    3.57    4.67
   6   1 -14    0.80    2.08
  -6   1 -13   38.76    9.24
  -6  -1 -13   28.87    8.40
  -6   1 -13   33.07    6.63
   6  -1 -13   20.36    5.72
   6   1 -13   30.32    6.43
   6   1 -13   37.76    3.37
   6  -1 -12   -3.19    3.89
   6   1 -12   -3.17    3.95
   6   1 -12    0.25    1.70
   6  -1 -11   10.92    4.64
   6   1 -11    4.93    3.95
   6  -1 -11    5.98    1.99
   6   1 -11    7.26    1.90
   6  -1 -10    1.85    3.46
   6   1 -10    5.51    3.59
   6  -1  -9   14.65    4.42
   6   1  -9   10.20    4.24
   6  -1  -8  363.34   19.07
   6   1  -8  371.67   19.05
   6  -1  -7   82.01    5.89
   6  -1  -7   88.80    7.95
   6   1  -7   80.80    7.59
   6  -1  -6  260.10   12.30
   6  -1  -6  254.98   14.25
   6   1  -6  240.83   13.87
  -6   1  -5  107.96    7.79
   6  -1  -5   95.14    6.45
   6  -1  -5   96.97    7.93
   6   1  -5   77.34    7.23
  -6   1  -4  177.66   10.61
   6   1  -4  178.62    8.26
   6  -1  -4  202.02   10.20
   6  -1  -4  208.97   11.79
   6   1  -4  198.20   11.36
  -6   1  -3   58.32    5.31
   6  -1  -3   64.39    5.38
   6   1  -3   59.24    4.13
   6   1  -3   55.98    5.81
  -6   1  -2  201.69   10.78
   6  -1  -2  231.59   11.28
   6   1  -2  218.34   10.11
   6  -1  -2  212.23   12.15
   6   1  -2  228.19   12.17
  -6   1  -1   81.88    5.69
   6   1  -1   86.72    5.60
   6  -1  -1   79.31    6.16
  -6   1   0  298.52   13.22
   6   1   0  305.07   13.80
   6  -1   0  315.20   14.58
  -6   1   1   96.50    5.54
   6   1   1   86.16    6.27
   6  -1   1  100.52    7.06
   6  -1   2  218.39   11.97
   6  -1   3   81.76    7.01
   6  -1   4  196.31   11.63
   6  -1   5   96.64    8.17
   6   1   8  359.23   15.52
   6   1   9   12.28    2.70
   6  -1   9   12.95    2.77
   6   1  10    7.90    2.70
   6   1  11    4.96    1.96
   6  -1  11    6.92    2.03
   6   1  12   -1.76    1.96
   6  -1  12    0.51    1.81
   6  -1  13   29.67    3.24
   6   1  13   40.17    3.51
   6   1  14    0.56    2.28
   6  -1  14    1.14    2.28
   6   1  15   28.40    3.46
   6  -1  15   28.62    3.42
   6   1  16   39.34    3.77
   6  -1  16   38.25    3.66
   6  -1  17    9.15    2.68
   6   1  17   12.82    2.84
   6   1  18    1.67    2.26
   6  -1  18    1.72    2.30
   6   1  19    8.42    2.39
   6  -1  19    5.65    2.30
   6   1  20    2.39    2.01
   6  -1  20    1.72    2.03
   6  -1  21    1.07    1.81
   6   1  21    3.51    1.81
   6  -1  22   13.58    1.99
   6   1  22   12.46    1.90
   6   1  23    0.78    1.14
   6  -1  23    0.69    1.16
   6  -2 -23   70.91    3.53
   6  -2 -22   23.47    2.23
   6  -2 -21   98.60    5.22
   6  -2 -20   39.19    3.37
   6  -2 -19  178.13    8.55
   6  -2 -18   47.94    4.22
   6   2 -18   50.33    3.55
   6  -2 -17  377.90   15.61
   6   2 -17  374.84   14.83
   6   2 -16   43.00    3.46
   6   2 -15  278.21   11.52
  -6   2 -15  279.88   20.94
  -6  -2 -15  232.68   19.89
   6  -2 -15  250.45   17.82
   6   2 -15  307.57   18.98
  -6   2 -14   45.37    7.75
   6  -2 -14   60.02    8.48
   6   2 -14   62.21    8.08
  -6   2 -14   60.91   10.58
  -6  -2 -14   45.44    9.62
   6   2 -14   51.64    3.84
   6   2 -13  432.51   16.63
  -6   2 -13  412.95   23.80
   6  -2 -13  455.07   24.16
   6   2 -13  502.33   24.67
  -6   2 -13  411.88   25.79
  -6  -2 -13  338.45   24.67
  -6   2 -12   50.84    7.93
   6  -2 -12   57.03    8.11
   6   2 -12   64.68    8.28
   6   2 -12   54.44    3.86
   6  -2 -11  387.43   21.43
   6   2 -11  422.40   21.75
   6   2 -11  386.47   15.07
  -6   2 -11  386.05   21.77
   6  -2 -10   82.01    8.69
   6   2 -10  103.94    9.31
  -6   2 -10  107.64    9.94
  -6   2  -9  492.82   24.98
   6  -2  -9  511.55   24.87
   6   2  -9  547.28   25.01
   6  -2  -9  512.11   22.10
   6  -2  -8  159.56   11.34
   6   2  -8  162.37   11.21
   6  -2  -8  174.65    9.85
  -6   2  -7 1052.20   42.69
   6  -2  -7 1032.35   42.69
   6   2  -7 1053.54   42.40
   6  -2  -7 1121.93   40.99
  -6   2  -6  254.83   14.58
   6  -2  -6  277.09   15.25
   6   2  -6  255.99   14.45
   6  -2  -6  280.30   13.66
  -6   2  -5 1020.72   39.92
   6  -2  -5 1036.35   40.48
   6   2  -5  959.01   39.65
   6  -2  -5 1038.92   38.94
  -6   2  -4  468.91   20.83
   6  -2  -4  459.58   21.37
   6   2  -4  446.87   20.79
   6  -2  -4  471.57   20.34
  -6   2  -3 1418.92   54.23
   6  -2  -3 1524.53   55.62
   6   2  -3 1435.73   54.82
   6  -2  -3 1544.80   54.68
  -6   2  -2  213.86   11.81
   6  -2  -2  260.97   13.42
   6   2  -2  226.92   12.55
   6  -2  -2  253.06   12.77
   6  -2  -1  999.58   36.82
  -6   2  -1  886.73   35.48
   6  -2   0   93.35    7.08
  -6   2   0   81.43    6.14
   6  -2   1 1177.89   44.21
  -6   2   1 1141.51   42.22
   6  -2   2  204.86   11.74
  -6   2   2  195.21    9.71
   6  -2   3 1579.54   58.83
   6  -2   7 1096.61   44.59
   6  -2   8  130.80   10.96
   6   2   8  152.43    8.53
   6   2   9  427.56   18.84
   6  -2  11  420.75   16.52
   6   2  11  426.62   16.50
   6   2  11  422.60   16.14
   6   2  11  423.58   16.10
   6   2  12   54.93    4.00
   6  -2  12   48.16    3.95
   6   2  12   54.73    3.62
   6   2  13  482.39   18.17
   6  -2  13  444.41   18.02
   6   2  14   30.86    3.48
   6  -2  14   34.83    3.62
   6  -2  15  329.00   13.78
   6   2  15  324.11   13.69
   6   2  16   47.47    4.02
   6  -2  16   48.97    4.09
   6   2  17  400.47   16.21
   6  -2  17  404.27   16.28
   6   2  18   39.45    3.59
   6  -2  18   37.18    3.66
   6  -2  19  149.40    7.48
   6   2  19  149.04    7.35
   6   2  20   35.46    3.19
   6  -2  20   35.03    3.26
   6   2  21   96.26    4.91
   6  -2  21   82.75    4.87
   6   2  22   26.88    2.30
   6  -2  22   21.08    2.26
   6   2  23   66.96    3.26
  -6   2  23   61.33    3.30
  -6  -2  23   63.86    3.28
   6  -2  23   60.13    3.28
   6  -3 -18    8.53    2.72
   6  -3 -17   17.42    3.08
   6  -3 -16   11.19    2.92
   6  -3 -15   25.01    3.44
  -6   3 -14   32.93    6.63
   6  -3 -14   35.57    7.39
   6   3 -14   21.61    6.05
  -6   3 -14   27.26    8.28
  -6  -3 -14   22.39    8.24
   6  -3 -14   47.56    4.18
  -6   3 -13   24.40    6.48
   6  -3 -13   18.24    5.31
   6   3 -13   23.04    5.56
  -6   3 -13   14.20    6.59
  -6  -3 -13   13.53    7.50
   6  -3 -13   22.22    3.17
  -6   3 -12   34.68    8.42
  -6  -3 -12   36.64    8.89
   6  -3 -12   38.94    3.62
   6  -3 -12   18.42    5.47
   6   3 -12   22.93    5.47
  -6   3 -12   33.63    6.90
   6  -3 -11   28.33    3.17
   6  -3 -11   21.46    5.40
   6   3 -11   23.51    5.43
  -6   3 -11   17.51    5.85
   6  -3 -10   12.97    2.55
   6  -3 -10   13.42    4.85
   6   3 -10    8.22    4.02
  -6   3 -10   14.36    4.89
   6  -3 -10   15.27    3.68
   6  -3  -9   37.11    3.33
   6  -3  -9   35.93    5.96
   6   3  -9   34.65    5.83
  -6   3  -9   36.33    6.36
   6  -3  -9   46.46    5.38
   6  -3  -8   25.28    4.87
   6   3  -8   18.73    4.40
  -6   3  -8   16.90    4.93
   6  -3  -8   33.49    4.82
   6  -3  -7   18.98    4.42
   6   3  -7   17.26    4.06
  -6   3  -7   14.87    4.24
   6  -3  -7   19.65    4.09
  -6   3  -6  171.17   11.52
   6  -3  -6  156.47   11.03
   6   3  -6  169.33   10.90
   6  -3  -6  199.54   11.30
   6  -3  -5   39.68    5.31
   6   3  -5   43.05    5.09
  -6   3  -5   45.01    5.72
   6  -3  -5   36.66    4.85
  -6   3  -4   78.73    7.17
   6  -3  -4   77.05    6.79
   6  -3  -4   85.85    7.35
   6   3  -4   70.11    6.50
  -6   3  -3   94.22    7.93
   6  -3  -3  121.08    8.51
   6  -3  -3  115.10    8.51
   6   3  -3  101.79    7.70
   6  -3  -2   85.76    7.37
  -6   3  -2   71.14    6.54
   6  -3  -1   64.77    6.52
  -6   3  -1   60.11    5.83
   6  -3   0   26.46    4.73
  -6   3   0   21.61    3.68
   6  -3   1   75.65    7.01
  -6   3   1   65.71    5.85
   6  -3   2   85.87    7.70
  -6   3   2   72.54    6.07
   6  -3   5   48.21    6.34
   6  -3   6  171.30   12.17
   6   3   7   18.31    3.22
   6  -3   7   14.67    4.69
   6   3   7   12.37    2.88
   6   3   8   36.10    4.29
   6  -3   8   33.49    6.03
   6   3   9   45.97    5.14
   6  -3   9   58.07    7.88
   6   3  10   13.62    2.12
   6   3  10   11.30    2.05
   6  -3  10   12.70    2.39
   6   3  11   27.17    2.70
   6   3  11   25.52    2.68
   6  -3  11   20.90    2.66
   6   3  12   33.85    3.13
   6  -3  12   24.87    3.10
   6   3  13   17.64    2.75
   6  -3  13   19.72    2.88
   6   3  13   23.00    2.57
   6   3  14   48.54    3.97
   6  -3  14   49.61    4.18
   6   3  15   26.93    3.06
   6  -3  15   24.32    3.28
   6   3  16    6.63    2.23
   6  -3  16    6.97    2.23
   6   3  17   15.79    2.52
   6  -3  17   14.20    2.77
   6   3  18    2.01    1.90
   6  -3  18    6.50    2.30
   6   3  19    0.92    1.79
   6  -3  19    0.49    1.90
   6   3  20   11.92    2.10
   6  -3  20   10.43    2.26
   6  -3  21    6.36    1.79
   6   3  21    4.09    1.50
   6  -3  22    2.03    1.34
   6  -4 -22    9.60    1.52
   6  -4 -21   81.99    4.47
   6  -4 -20   -0.45    1.83
   6  -4 -19  110.77    6.10
   6  -4 -18    6.23    2.37
   6  -4 -17  218.68   10.23
   6  -4 -16   31.08    3.57
   6  -4 -15  406.17   16.66
   6  -4 -14   93.29    5.78
  -6   4 -14   65.00    9.51
  -6  -4 -14   80.69   11.34
   6  -4 -14   59.82    8.37
   6   4 -14   66.45    8.46
  -6   4 -13  576.71   32.29
  -6  -4 -13  575.41   32.93
   6  -4 -13  638.36   31.10
   6   4 -13  671.38   30.86
  -6   4 -13  636.08   32.02
   6  -4 -13  666.93   24.61
  -6   4 -12  101.37   12.17
   6  -4 -12  109.79   10.47
   6   4 -12  122.38   10.67
  -6   4 -12   97.71   10.72
   6  -4 -12  130.64    6.88
  -6  -4 -12   90.87   11.77
   6   4 -11  573.09   27.53
  -6   4 -11  552.93   29.16
  -6  -4 -11  499.86   29.54
   6  -4 -11  565.57   28.22
  -6   4 -11  616.45   29.52
   6  -4 -11  600.00   22.17
   6  -4 -11  565.54   26.57
   6  -4 -10  149.08    7.84
   6  -4 -10  185.08   12.84
   6   4 -10  183.74   12.33
  -6   4 -10  152.03   12.62
   6  -4  -9  442.29   22.42
   6   4  -9  412.31   21.43
  -6   4  -9  482.02   23.91
   6  -4  -9  430.19   17.15
   6  -4  -9  461.67   21.99
   6  -4  -8  193.78   12.44
   6   4  -8  173.13   11.52
  -6   4  -8  168.87   12.55
   6  -4  -8  159.60    7.93
   6  -4  -8  175.50   11.81
   6  -4  -7  324.18   17.82
   6   4  -7  333.24   17.19
   6  -4  -7  343.29   17.80
  -6   4  -7  324.76   18.38
   6  -4  -6   29.70    5.25
   6   4  -6   35.90    4.98
  -6   4  -6   43.56    6.50
   6  -4  -6   39.81    5.47
  -6   4  -5  437.52   21.93
   6  -4  -5  447.21   21.32
   6   4  -5  419.52   20.07
   6  -4  -5  460.89   21.55
   6   4  -4   71.18    6.30
   6  -4  -4   65.58    6.68
  -6   4  -4   60.73    7.19
   6  -4  -4   83.17    7.48
  -6   4  -3  749.19   32.67
   6  -4  -3  801.37   32.87
  -6   4  -2  168.82   11.12
   6  -4  -2  172.77   11.48
  -6   4  -1 1146.85   45.10
   6  -4  -1 1173.27   45.79
  -6   4   0  460.89   21.75
   6  -4   0  505.46   23.20
  -6   4   1 1101.86   44.59
   6  -4   1 1234.04   46.49
  -6   4   2  194.14   11.61
   6  -4   4   88.13    8.55
   6  -4   5  525.40   25.39
   6  -4   6   12.37    4.26
   6  -4   7  331.68   19.38
   6  -4   8  126.15   11.30
   6   4   8  121.58    6.14
   6  -4   9  386.41   22.71
   6   4   9  421.28   16.08
   6  -4  10  103.36   10.94
   6  -4  10  115.66    6.18
   6   4  10  119.50    5.96
   6  -4  11  525.73   20.27
   6   4  11  539.69   20.07
   6   4  12  103.24    5.56
   6  -4  12   92.10    5.67
   6   4  13  671.71   24.98
   6  -4  13  678.50   25.21
   6  -4  14   91.34    5.54
   6   4  14   81.39    5.16
   6   4  14   87.59    5.05
   6  -4  15  402.62   16.28
   6   4  15  398.78   16.05
   6   4  15  414.94   15.70
   6   4  16   39.34    3.51
   6  -4  16   39.57    3.71
   6  -4  17  215.87    9.76
   6   4  17  214.68    9.47
   6   4  18   13.73    2.21
   6  -4  18    5.74    2.10
   6   4  19  125.15    5.89
   6  -4  19  112.98    6.05
   6  -4  20    0.96    1.70
   6  -4  21   65.38    3.66
   6  -5 -22    1.25    0.96
   6  -5 -21   -0.29    1.30
   6  -5 -20    2.48    1.65
   6  -5 -19    3.19    1.96
   6  -5 -18    0.51    2.03
   6  -5 -17    9.71    2.48
   6  -5 -16    8.84    2.72
   6  -5 -15   12.30    2.86
   6  -5 -14    3.19    2.30
   6  -5 -13   10.47    2.77
  -6   5 -12    5.02    4.80
   6  -5 -12    9.02    2.72
  -6   5 -11    4.87    5.05
   6   5 -11    6.18    3.46
  -6   5 -11    3.44    4.29
   6  -5 -11    3.91    2.28
   6  -5 -10   90.14    5.58
   6   5 -10   88.62    8.15
  -6   5 -10   69.80    8.75
  -6   5 -10   66.63    8.86
  -6   5  -9   32.67    6.59
   6  -5  -9   32.60    5.96
   6   5  -9   32.93    5.38
   6  -5  -9   33.02    3.48
  -6   5  -8   25.88    6.05
   6  -5  -8   41.37    6.21
   6   5  -8   35.08    4.87
   6  -5  -8   29.20    3.22
   6   5  -8   27.98    2.34
   6  -5  -7   24.40    2.92
  -6   5  -7   25.77    6.01
   6  -5  -7   25.83    5.60
   6  -5  -7   34.52    5.43
   6   5  -7   28.40    4.47
  -6   5  -6  116.42   10.85
   6  -5  -6  123.99    9.98
   6   5  -6  140.78    9.47
  -6   5  -5   73.37    8.46
   6  -5  -5   81.70    8.35
   6  -5  -5   66.69    7.01
  -6   5  -4  150.11   11.48
   6  -5  -4  143.01   11.25
   6  -5  -3   40.82    6.30
  -6   5  -3   53.97    7.01
  -6   5  -2  270.19   15.90
   6  -5  -2  280.73   16.37
  -6   5  -1   76.74    7.79
   6  -5  -1   66.20    7.75
  -6   5   0   63.30    7.26
  -6   5   1   63.05    6.79
   6  -5   2  300.89   17.71
   6  -5   3   51.87    7.12
   6  -5   4  168.17   12.57
   6  -5   5   88.69    9.07
   6   5   6  142.50    6.81
   6  -5   6  144.02   12.03
   6  -5   7   26.93    6.27
   6  -5   8   27.08    6.36
   6  -5   9   46.75    7.73
   6  -5  10   97.86   11.10
   6  -5  11   -1.32    4.58
   6   5  11    2.88    1.72
   6   5  12    8.98    2.03
   6   5  13    7.75    2.05
   6   5  14   -2.37    2.01
   6  -5  14   -2.66    2.34
   6   5  15   13.22    2.17
   6   5  15    7.39    1.94
   6  -5  15    9.98    2.41
   6   5  16   11.30    1.90
   6  -5  16    5.31    2.17
   6  -5  17    6.81    2.01
   6   5  17    6.27    1.74
   6  -5  18    3.37    1.81
   6   5  18    1.96    1.30
   6  -6 -21   73.82    3.51
   6  -6 -20   20.23    2.03
   6  -6 -19   81.18    4.53
   6  -6 -18   73.24    4.58
   6  -6 -17   23.47    2.84
   6  -6 -16  167.68    8.19
   6  -6 -15  232.97   10.67
   6  -6 -14  242.24   11.05
   6  -6 -13  228.39   10.61
   6  -6 -12  305.65   13.20
  -6   6 -11  547.08   29.14
   6  -6 -11  558.91   27.89
   6  -6 -11  552.15   21.41
  -6   6 -10  433.85   25.01
   6  -6 -10  435.75   23.98
   6  -6 -10  449.71   17.77
  -6   6  -9  573.60   29.07
   6  -6  -9  543.68   27.80
   6  -6  -9  555.45   21.41
   6   6  -8   48.16    3.22
   6  -6  -8   47.69    3.97
  -6   6  -8   62.18    8.46
   6  -6  -8   69.15    8.48
   6   6  -7  249.00   10.00
  -6   6  -7  258.22   16.92
   6  -6  -7  228.82   10.72
   6   6  -6   51.38    3.44
   6   6  -6   65.53    3.75
   6  -6  -6   63.03    8.28
  -6   6  -6   55.86    7.97
   6  -6  -6   63.34    4.40
   6   6  -5  630.45   21.77
  -6   6  -5  568.71   28.87
   6  -6  -5  619.47   29.20
   6   6  -5  571.42   21.41
   6  -6  -5  586.15   22.28
   6   6  -4  170.85    7.35
  -6   6  -4  155.09   12.73
   6  -6  -4  159.11   12.70
   6   6  -4  161.54    7.14
  -6   6  -3  477.93   24.61
   6  -6  -3  476.37   24.69
   6   6  -3  478.82   17.82
  -6   6  -2  382.72   21.66
   6  -6  -2  378.15   21.70
   6   6  -2  419.36   15.54
  -6   6  -1 1305.31   52.72
  -6   6   0  202.36   14.25
   6   6   0  207.69    8.77
   6   6   1 1140.98   39.77
   6   6   1 1121.93   39.83
   6  -6   1 1213.52   48.43
   6   6   2  432.78   16.48
   6   6   2  433.90   16.66
   6   6   3  454.91   16.72
   6   6   3  428.81   16.84
   6  -6   3  459.55   24.20
   6   6   4  196.13    8.28
   6  -6   4  177.19   14.00
   6   6   5  562.82   20.83
   6  -6   5  617.59   29.43
   6  -6   6   59.28    8.44
   6   6   6   50.33    3.35
   6   6   7  210.37    8.89
   6  -6   7  229.53   16.50
   6  -6   8   96.41   11.05
   6  -6   9  623.51   32.00
   6  -6  10  356.58   22.69
   6  -6  11  487.91   27.33
   6   6  13  235.78   10.29
   6   6  14  261.77   11.03
   6   6  15  199.41    8.77
   6   6  15  200.93    8.75
   6   6  16  175.83    7.66
   6   6  16  169.22    7.57
   6   6  17   27.75    2.39
   6   6  17   27.31    2.34
   6  -7 -19    4.40    1.34
   6  -7 -18   10.43    1.85
   6  -7 -17    4.85    1.74
   6  -7 -16    0.92    1.83
   6  -7 -15    9.65    2.39
   6  -7 -14   22.24    2.92
   6  -7 -13    4.53    2.08
   6  -7 -12    4.06    2.12
   6  -7 -11    6.72    2.41
   6  -7 -10   39.54    3.84
   6   7  -9   90.41    4.78
   6  -7  -9   96.88    5.83
   6  -7  -9  102.13   10.63
  -6   7  -9   89.11   10.74
   6   7  -8   59.33    3.77
   6   7  -8   69.33    3.95
   6  -7  -8   65.29    4.62
   6  -7  -8   81.32    9.47
  -6   7  -8   47.51    8.06
   6   7  -7    7.64    1.76
   6  -7  -7    6.03    4.73
  -6   7  -7    9.78    4.80
   6   7  -7    8.69    1.70
   6   7  -6   12.77    2.05
  -6   7  -6   11.97    5.27
   6   7  -6   12.37    1.88
   6  -7  -6   10.78    5.54
  -6   7  -5   36.51    6.99
   6   7  -5   35.90    2.88
   6   7  -5   41.86    3.10
   6  -7  -5   41.75    7.32
   6   7  -4   21.68    2.48
   6   7  -4   24.36    2.50
  -6   7  -4   20.88    6.18
   6   7  -4   30.90    2.72
   6   7  -3   51.40    3.59
   6   7  -3   47.96    3.37
   6   7  -3   53.74    3.57
   6  -7  -3   41.28    7.28
   6   7  -2   55.42    3.64
   6   7  -2   59.84    3.91
  -6   7  -2   60.13    8.48
   6   7  -2   57.83    3.80
   6   7  -1   24.25    2.50
  -6   7  -1   21.35    5.69
   6  -7  -1   13.17    5.31
   6   7  -1   24.29    2.70
   6   7   0  144.22    6.68
   6  -7   0  145.35   12.82
   6   7   0  140.49    6.74
   6   7   0  140.49    6.74
   6   7   1   23.42    2.77
   6   7   1   24.11    2.48
   6   7   2   48.70    3.73
   6   7   2   52.67    3.57
   6  -7   3   55.91    8.15
   6   7   3   49.59    3.71
   6   7   3   46.49    3.42
   6  -7   4   40.10    7.79
   6   7   4   33.27    2.84
   6   7   5   36.60    3.01
   6  -7   5   39.70    7.41
   6   7   5   40.41    3.37
   6   7   6   18.67    2.21
   6   7   6   19.67    2.77
   6  -7   6   14.42    5.69
   6   7   7   13.71    1.99
   6   7   7   13.51    2.50
   6   7   8   51.73    3.55
   6   7   8   59.84    4.29
   6  -7   9   85.63   10.56
   6   7   9  103.60    5.81
   6   7  10   45.26    3.80
   6   7  11    6.01    2.12
   6   7  12    6.54    2.17
   6   7  13    4.82    1.92
   6   7  14   22.48    2.52
   6   7  15   11.72    2.01
   6   7  15   10.25    2.01
   6   7  16    0.65    1.30
   6   7  16    3.28    1.56
   6   7  17    5.18    1.34
   6   8 -10   57.00    3.48
   6   8  -9  347.89   13.51
   6   8  -9  359.88   13.66
   6   8  -8   98.06    5.09
   6   8  -8   97.37    5.07
   6   8  -7  429.01   16.03
   6  -8  -7  383.37   24.05
   6   8  -7  414.85   15.99
   6   8  -6   30.70    2.81
  -6   8  -6   37.38    7.66
   6   8  -6   35.93    2.92
   6  -8  -6   21.23    6.23
  -6   8  -5  511.76   27.64
   6   8  -5  508.92   19.20
   6  -8  -5  477.04   27.57
   6   8  -5  521.29   19.22
   6   8  -4  136.58    6.52
   6   8  -4  135.26    6.59
   6   8  -3  483.47   18.31
   6   8  -3  504.92   18.49
  -6   8  -3  486.28   26.82
   6   8  -3  468.64   18.24
   6   8  -2   83.04    4.78
   6   8  -2   82.17    4.82
   6   8  -2   75.27    4.67
   6  -8  -2   81.03   10.38
   6   8  -1  331.44   13.33
   6  -8  -1  345.37   21.95
   6   8  -1  337.26   13.44
   6  -8   0  142.41   13.95
   6   8   0  160.34    7.66
   6   8   0  162.12    7.55
   6  -8   1  328.85   22.04
   6   8   1  357.16   14.07
   6   8   1  348.83   13.98
   6   8   2   77.88    4.73
   6   8   2   69.42    4.42
   6  -8   3  434.30   25.28
   6   8   3  422.49   16.39
   6  -8   4   74.37   10.49
   6   8   4  122.58    5.96
   6  -8   5  498.67   27.78
   6   8   5  482.91   18.64
   6   8   5  484.36   18.31
   6  -8   6   45.01    8.08
   6   8   6   42.94    3.22
   6   8   6   43.99    3.75
   6   8   7  454.93   16.99
   6   8   7  449.39   17.44
   6   8   8  104.52    5.36
   6   8   8  110.61    5.96
   6   8   9  390.47   15.47
   6   8  10   80.67    4.87
   6   8  11  237.10   10.16
   6   8  12   52.76    3.75
   6   8  13  116.28    5.78
   6   8  14   26.64    2.46
   6   8  15   64.55    3.89
   6   8  15   71.11    3.75
   6   8  16   31.37    2.39
   6   8  16   30.01    2.14
   6   8  17   75.98    3.64
   6   9  -9    5.51    1.61
   6   9  -8   29.94    2.55
   6   9  -8   30.54    2.68
   6   9  -7    6.16    1.65
   6   9  -7    5.45    1.76
   6   9  -6    4.64    1.63
   6   9  -6    5.00    1.83
   6   9  -5   18.82    2.34
   6   9  -5   20.14    2.43
   6   9  -4   13.29    2.23
   6   9  -4   15.72    2.30
   6   9  -3    0.94    1.72
   6   9  -3    1.61    1.61
   6   9  -2   46.31    3.57
   6   9  -2   40.68    3.46
   6   9  -2   49.34    3.62
   6   9  -1   15.03    2.23
   6   9  -1   13.98    2.41
   6   9   0   78.10    4.67
   6   9   0   70.29    4.53
   6   9   1   19.18    2.59
   6   9   1   18.69    2.72
   6   9   2   45.44    3.55
   6   9   3    1.90    1.63
   6   9   4   12.24    2.19
   6   9   4   15.16    2.52
   6   9   5   19.43    2.46
   6   9   5   25.30    2.88
   6   9   6    5.78    1.70
   6   9   6    6.90    2.03
   6   9   7    7.26    1.72
   6   9   7    4.62    2.12
   6   9   8   23.85    2.32
   6   9   8   27.73    2.90
   6   9   9    4.11    1.96
   6   9  10   21.93    2.55
   6   9  11    5.45    1.85
   6   9  12   14.69    2.05
   6   9  13    9.22    1.61
   6   9  14    5.56    1.61
   6   9  14    2.46    1.23
   6   9  15    5.22    1.32
   6   9  15    2.75    1.03
   6   9  16    2.34    1.05
   6   9  17    8.89    1.03
   6  10  -8   30.86    2.59
   6  10  -7  193.32    8.22
   6  10  -7  185.34    7.99
   6  10  -6   78.57    4.47
   6  10  -6   76.85    4.35
   6  10  -5  153.06    7.48
   6  10  -5  179.78    7.64
   6  10  -4   66.14    4.26
   6  10  -4   70.71    4.26
   6  10  -3  191.04    8.64
   6  10  -3  196.40    8.66
   6  10  -2   66.07    4.31
   6  10   0    0.96    1.67
   6  10   1  199.43    8.82
   6  10   1  191.77    8.80
   6  10   2   55.06    3.84
   6  10   3  232.88    9.62
   6  10   3  206.22    9.53
   6  10   4   57.09    3.84
   6  10   4   55.82    4.04
   6  10   5  199.46    8.55
   6  10   5  188.54    8.75
   6  10   6   73.82    4.26
   6  10   6   74.93    4.58
   6  10   7  226.00    9.09
   6  10   7  209.21    9.33
   6  10   8   31.37    2.48
   6  10   8   35.12    3.04
   6  10   9  100.10    5.20
   6  10  10    1.79    1.54
   6  10  11  109.72    5.22
   6  10  12    1.54    1.21
   6  10  13  119.32    5.31
   6  10  13  109.36    4.89
   6  10  14    2.01    1.14
   6  10  15   76.67    3.55
  -6  11 -13    3.48    1.09
  -6  11 -12    4.98    1.25
  -6  11 -11    5.60    1.43
  -6  11 -10    7.46    1.50
  -6  11  -9   16.14    2.03
  -6  11  -8    5.76    1.54
  -6  11  -7    4.71    1.50
   6  11  -6   10.78    1.59
  -6  11  -6   12.93    1.83
   6  11  -5    1.59    1.34
   6  11  -4   29.61    2.59
   6  11  -3   26.01    2.57
   6  11  -2   41.31    3.17
   6  11   0   42.89    3.30
   6  11   1   14.96    2.26
   6  11   2   41.95    3.26
   6  11   3   31.88    2.79
   6  11   4   32.11    2.72
   6  11   5    1.45    1.30
   6  11   6   11.57    1.67
   6  11   6   14.16    2.10
   6  11   7    5.45    1.30
   6  11   7    5.54    1.70
   6  11   8    3.64    1.07
   6  11   8    3.97    1.47
   6  11   9   12.62    1.72
   6  11  12    5.72    1.23
   6  11  13    1.81    0.92
   6  11  14    1.45    0.69
  -6  12  -9   43.92    2.32
   6  12  -5   71.87    3.66
   6  12  -4   52.11    3.06
   6  12  -3  170.61    7.21
   6  12  -2   18.26    1.96
   6  12   0   23.00    2.26
   6  12   1  218.28    8.93
   6  12   2   21.12    2.14
   6  12   3  200.57    8.24
   6  12   4   50.77    3.08
   6  12   5   90.58    4.33
   6  12   6   51.53    2.86
   6  12   7   48.21    2.59
   6  12   7   51.51    2.84
   6  12   8   47.98    2.72
   6  12   9   45.91    2.59
   6  12  10   43.29    2.39
   6  12  11   69.57    3.10
   6  13  -4    2.70    0.78
   6  13  -3    1.50    0.89
   6  13  -2    1.18    0.92
   6  13   0    5.49    1.18
   6  13   1   -0.11    1.03
   6  13   2    1.09    0.94
   6  13   3    1.03    0.89
   6  13   4    2.66    0.87
   6  13   5    2.75    0.80
   7   0 -20    0.94    1.47
   7   0 -19    0.45    1.67
   7   0 -18    1.99    2.01
   7   0 -17   -0.54    2.05
   7   0 -16   -0.29    2.08
   7   0 -15   -0.58    2.05
   7   0 -14   -3.71    4.02
   7   0 -14   -0.29    2.05
  -7   0 -14    1.67    6.59
   7   0 -13    0.56    2.05
   7   0 -13   -2.39    3.77
   7   0 -12    0.83    1.94
   7   0 -12   -1.14    3.62
   7   0 -11   -1.30    2.01
   7   0 -11    1.09    4.04
   7   0 -10   -1.03    3.64
   7   0 -10   -0.25    1.79
   7   0  -9   -0.96    3.91
   7   0  -9   -0.47    1.65
   7   0  -8   -2.70    4.09
   7   0  -7   -1.70    3.15
   7   0  -6   -4.04    3.48
   7   0  -5   -0.78    3.04
  -7   0  -4   -1.14    2.39
   7   0  -4   -1.56    1.74
   7   0  -4    0.74    3.37
  -7   0  -3   -0.49    2.14
   7   0  -3   -0.42    1.76
   7   0  -3    1.43    2.86
  -7   0  -2   -0.42    1.99
   7   0  -2   -1.38    1.90
   7   0  -1    0.49    2.19
   7   0   0   -0.54    2.14
   7   0   1   -0.56    2.10
   7   0   2   -0.60    2.21
   7   0   3   -0.65    2.48
   7   0   4    0.69    2.95
   7   0   9    0.96    1.76
   7   0  10    2.41    1.76
   7   0  10    2.52    2.10
   7   0  11   -1.07    2.03
   7   0  12   -0.85    2.14
   7   0  13   -1.74    2.17
   7   0  14    0.29    2.34
   7   0  15   -1.81    2.46
   7   0  16   -1.50    2.34
   7   0  17   -2.03    2.41
   7   0  18   -3.30    2.52
   7   0  19    0.51    2.12
   7   0  20   -2.43    2.05
   7   0  21   -1.32    1.63
   7   0  22    0.89    1.25
   7   0  23    1.32    0.96
   7  -1 -21   93.53    4.71
   7  -1 -20   17.62    2.32
   7  -1 -19  144.04    7.08
   7  -1 -18   43.65    3.75
   7   1 -18   42.20    3.33
   7  -1 -17  371.47   14.98
   7   1 -17  357.85   14.54
   7  -1 -16   60.55    4.51
   7   1 -16   49.19    3.93
   7  -1 -15  325.88   13.60
   7   1 -15  310.16   13.11
   7  -1 -14   34.59    6.74
   7   1 -14   45.30    7.19
  -7   1 -14   53.59    8.08
  -7   1 -14   20.01    8.37
  -7  -1 -14   26.93    9.20
   7  -1 -14   49.46    4.13
   7   1 -14   36.64    3.48
   7  -1 -13  348.47   21.46
   7   1 -13  387.55   21.99
   7  -1 -13  357.02   14.96
   7   1 -13  361.49   14.67
  -7   1 -13  372.74   22.31
   7   1 -12   29.63    3.08
   7  -1 -12   34.90    3.51
   7  -1 -12   29.81    6.10
   7   1 -12   36.44    6.79
  -7   1 -12   45.24    7.59
   7  -1 -11  562.22   21.03
   7   1 -11  546.77   20.70
  -7   1 -11  520.44   27.66
   7  -1 -11  523.50   27.49
   7   1 -11  552.77   27.80
   7  -1 -10   46.73    3.84
   7   1 -10   53.41    3.77
   7  -1 -10   38.00    6.65
   7   1 -10   56.94    7.55
  -7   1 -10   53.05    7.44
   7  -1  -9  811.44   29.47
   7   1  -9  801.75   29.18
  -7   1  -9  798.98   35.66
   7  -1  -9  873.98   36.37
   7   1  -9  821.56   35.79
  -7   1  -8  131.22   10.43
   7  -1  -8  121.78   10.45
   7   1  -8  122.11   10.27
  -7   1  -7 1351.71   50.91
   7  -1  -7 1256.75   50.89
   7   1  -7 1253.67   50.68
  -7   1  -6  171.23   11.45
   7  -1  -6  175.36    9.65
   7  -1  -6  182.87   12.15
   7   1  -6  157.93   11.36
  -7   1  -5 1358.63   53.01
   7  -1  -5 1410.66   51.26
   7  -1  -5 1414.41   54.28
   7   1  -5 1417.80   54.01
  -7   1  -4  147.39    9.56
   7  -1  -4  145.31    8.84
   7  -1  -4  133.34   10.11
   7   1  -4  144.89   10.20
  -7   1  -3 1522.85   58.74
   7  -1  -3 1622.06   58.68
   7   1  -3 1696.48   60.78
   7  -1  -3 1642.80   60.96
   7  -1  -2  126.76    8.26
  -7   1  -2  123.65    7.93
   7  -1  -1  856.74   33.29
  -7   1  -1  820.26   31.91
   7  -1   0  102.44    7.75
   7  -1   1  980.42   38.67
   7  -1   2  113.02    8.55
   7  -1   3 1451.23   55.13
   7  -1   4  158.44   10.92
   7  -1   5 1304.22   50.97
   7  -1   6  186.42   12.91
   7   1   9  810.57   28.78
   7   1   9  784.31   28.94
   7  -1   9  799.61   29.05
   7   1  10   57.76    3.77
   7  -1  10   54.55    3.84
   7   1  10   50.06    3.66
   7  -1  10   58.34    4.26
   7   1  10   60.62    4.26
   7   1  11  512.22   19.72
   7   1  11  563.13   20.52
   7  -1  11  548.60   20.52
   7   1  11  518.28   19.85
   7   1  12   34.50    3.55
   7  -1  12   33.74    3.57
   7   1  13  390.20   15.61
   7  -1  13  371.47   15.50
   7   1  14   34.79    3.80
   7  -1  14   45.82    4.11
   7  -1  15  326.39   14.22
   7   1  15  357.20   14.42
   7   1  16   56.82    4.53
   7  -1  16   53.48    4.49
   7   1  17  376.47   15.16
   7  -1  17  363.39   15.18
   7   1  18   41.51    3.80
   7  -1  18   41.15    3.75
   7   1  19  129.52    6.79
   7  -1  19  140.15    6.97
   7   1  20   17.57    2.41
   7  -1  20   19.69    2.55
   7   1  21  103.78    5.22
   7  -1  21  106.48    5.31
   7   1  22    6.52    1.41
   7  -1  22    6.41    1.47
   7  -1  23   63.92    3.06
  -7   1  23   56.13    2.99
   7   1  23   64.08    2.99
  -7  -1  23   59.93    2.99
   7  -2 -22    3.66    1.23
   7  -2 -21    6.07    1.63
   7  -2 -20   17.84    2.34
   7  -2 -19    1.70    1.85
   7  -2 -18    5.43    2.30
   7  -2 -17   34.83    3.66
   7  -2 -16   46.26    4.02
   7   2 -16   34.50    3.17
   7  -2 -15  125.06    6.79
   7   2 -15  102.06    5.78
   7  -2 -14    6.14    4.02
   7   2 -14    8.40    3.80
  -7   2 -14    4.91    6.14
  -7  -2 -14   11.68    7.32
   7   2 -14    9.40    2.14
  -7   2 -13  164.91   13.71
  -7   2 -13  127.54   14.67
  -7  -2 -13  125.01   14.62
   7  -2 -13  167.19   13.31
   7   2 -13  150.02   12.79
   7   2 -13  147.52    7.23
  -7   2 -12   27.93    6.52
   7  -2 -12   35.59    6.90
   7   2 -12   34.94    6.52
   7   2 -12   32.29    3.06
  -7   2 -11  110.21   11.10
   7  -2 -11  114.94   11.12
   7   2 -11  107.22   10.65
   7   2 -11  122.42    6.16
   7   2 -10   26.68    2.72
   7  -2 -10   28.00    5.81
   7   2 -10   36.39    6.18
  -7   2 -10   23.69    5.96
   7  -2  -9   18.60    4.76
   7   2  -9   12.30    3.97
  -7   2  -9   12.06    4.60
   7  -2  -8   64.73    7.73
   7   2  -8   83.22    8.35
  -7   2  -8   80.27    8.80
  -7   2  -7   17.26    4.51
   7  -2  -7   26.15    4.20
   7  -2  -7   23.06    4.91
   7   2  -7   17.64    4.29
   7  -2  -6  220.13   14.45
   7   2  -6  230.20   14.16
   7  -2  -6  252.28   13.17
  -7   2  -6  226.85   14.22
   7   2  -5  147.70   10.67
   7  -2  -5  152.79   11.25
   7  -2  -5  165.81   10.16
  -7   2  -5  171.37   11.30
   7   2  -4  132.65    9.80
   7  -2  -4  151.58    9.78
  -7   2  -4  128.61    9.69
   7  -2  -3  154.04   11.10
   7   2  -3  177.91   10.99
  -7   2  -3  149.28   10.00
   7  -2  -3  183.71   10.90
  -7   2  -2  235.58   12.70
   7  -2  -2  234.69   13.11
  -7   2  -1  132.14    8.64
   7  -2  -1  140.78    9.49
  -7   2   0   17.28    3.08
   7  -2   0   21.66    4.06
   7  -2   1  149.46   10.11
   7  -2   2  235.87   13.66
   7  -2   3  169.07   11.45
   7  -2   4  126.60    9.82
   7  -2   5  136.69   10.52
   7  -2   8   99.11   10.27
   7   2   9   15.12    2.21
   7   2   9    7.35    2.12
   7  -2   9   10.70    2.37
   7   2   9   13.29    2.23
   7  -2  10   30.23    3.22
   7   2  10   33.87    3.17
   7   2  10   35.88    3.17
   7   2  10   32.20    2.97
   7  -2  11  113.69    6.25
   7   2  11  101.57    5.98
   7   2  11  114.54    5.85
   7   2  11  108.85    5.69
   7   2  12   29.70    2.99
   7   2  12   32.67    3.35
   7  -2  12   23.27    3.24
   7   2  12   28.04    2.84
   7   2  13  167.66    8.17
   7  -2  13  168.22    8.17
   7   2  13  149.73    7.32
   7   2  14   10.56    2.66
   7  -2  14    9.27    2.70
   7   2  15  118.25    6.65
   7  -2  15  117.00    6.70
   7   2  16   36.17    3.64
   7  -2  16   37.98    3.86
   7   2  17   39.30    3.59
   7  -2  17   39.41    3.77
   7   2  18    9.00    2.26
   7  -2  18    4.55    2.19
   7   2  19   -0.69    1.81
   7  -2  19   -0.25    1.96
   7   2  20   17.82    2.28
   7  -2  20   19.27    2.48
   7   2  21    1.94    1.41
   7  -2  21    6.14    1.76
   7   2  22    3.35    1.14
   7  -2  22    1.85    1.25
   7  -3 -16   -1.54    2.39
   7  -3 -15  330.50   14.11
   7  -3 -14    4.13    2.34
  -7   3 -13  241.52   19.27
  -7  -3 -13  258.96   20.10
   7  -3 -13  216.65   16.52
   7   3 -13  282.18   17.88
  -7   3 -13  268.52   18.35
   7  -3 -13  297.39   12.37
   7  -3 -12    1.14    4.38
   7   3 -12   -1.09    3.68
  -7   3 -12    1.23    4.26
   7  -3 -12    3.97    2.55
   7  -3 -11  231.07   16.19
   7   3 -11  231.81   15.90
  -7   3 -11  240.43   17.04
   7  -3 -11  260.37   11.23
   7  -3 -10   14.69    2.72
   7  -3 -10   11.48    4.53
   7   3 -10   15.85    4.24
  -7   3 -10   19.00    5.27
   7  -3  -9  254.09   16.43
   7   3  -9  294.86   16.77
   7  -3  -9  273.70   11.59
  -7   3  -9  232.84   16.34
   7  -3  -8   30.10    3.22
   7  -3  -8   38.25    6.48
   7   3  -8   36.31    5.85
  -7   3  -8   36.51    5.96
   7  -3  -8   40.61    5.31
   7  -3  -7  524.55   20.56
  -7   3  -7  526.72   26.10
   7  -3  -7  576.31   25.05
   7  -3  -7  567.62   26.48
   7   3  -7  576.22   26.01
   7  -3  -7  550.63   20.63
   7  -3  -6   58.34    6.36
  -7   3  -6   47.63    6.56
   7  -3  -6   40.37    6.34
   7   3  -6   51.87    6.34
   7  -3  -5  273.63   14.96
  -7   3  -5  251.23   15.16
   7  -3  -5  255.01   15.45
   7   3  -5  262.42   14.71
   7  -3  -4   89.16    7.93
  -7   3  -4   97.39    8.28
   7  -3  -4   87.15    8.24
   7   3  -4  101.77    8.15
  -7   3  -3  329.83   17.71
   7  -3  -3  377.63   18.33
  -7   3  -2   42.42    5.31
   7  -3  -2   33.60    4.96
  -7   3  -1  179.11   11.01
   7  -3  -1  183.33   11.88
  -7   3   0   55.86    5.78
   7  -3   0   65.60    6.85
  -7   3   1  176.93   10.47
   7  -3   1  190.59   12.12
   7  -3   2   22.98    4.85
   7  -3   3  468.06   22.89
   7  -3   4   75.96    8.26
   7  -3   7  652.58   30.01
   7   3   7  606.36   22.57
   7   3   8   44.86    3.42
   7   3   8   44.86    3.51
   7  -3   8   59.24    8.11
   7   3   8   49.72    3.57
   7  -3   8   49.97    3.91
   7   3   9  231.59    9.76
   7   3   9  220.11    9.69
   7  -3   9  208.03    9.73
   7  -3   9  207.02   15.79
   7   3   9  233.26    9.65
   7   3  10   26.53    2.81
   7   3  10   20.76    2.77
   7   3  10   24.67    2.97
   7  -3  10   26.84    3.06
   7   3  11  298.28   12.91
   7  -3  11  324.63   13.20
   7   3  11  313.68   12.68
   7   3  11  315.14   12.75
   7   3  12    8.26    2.01
   7   3  12    5.72    2.23
   7  -3  12    5.14    2.34
   7   3  13  339.18   13.49
   7   3  13  334.90   14.00
   7  -3  13  340.41   14.11
   7   3  14    7.01    1.96
   7   3  14    5.11    2.30
   7  -3  14    7.70    2.63
   7   3  15  361.71   14.94
   7  -3  15  369.15   15.09
   7   3  16    0.27    2.08
   7  -3  16    0.29    2.17
   7   3  17  208.59    9.65
   7  -3  17  228.39    9.98
   7  -3  18    2.79    1.96
   7   3  18    3.06    1.85
   7   3  19  141.67    6.81
   7  -3  19  151.16    7.10
   7   3  20    4.44    1.52
   7  -3  20    5.76    1.79
   7  -3  21   74.80    4.00
  -7  -3  22    9.22    1.16
   7  -3  22    7.86    1.25
   7  -4 -22    2.32    0.96
   7  -4 -21    6.27    1.52
   7  -4 -20    0.56    1.54
   7  -4 -19    7.57    2.10
   7  -4 -18    4.58    2.14
   7  -4 -17    6.74    2.32
   7  -4 -16   -0.60    2.46
   7  -4 -15    7.21    2.50
   7  -4 -14   17.26    3.10
   7  -4 -13    5.43    2.52
  -7   4 -12    2.52    4.26
   7  -4 -12   13.49    4.78
   7   4 -12   10.47    4.20
  -7   4 -12   20.79    6.88
  -7  -4 -12   15.67    6.90
   7  -4 -12   13.20    2.86
   7  -4 -11   25.07    3.42
   7  -4 -11   12.03    5.18
   7   4 -11   13.17    5.07
  -7   4 -11   21.95    5.92
   7   4 -10   85.11    8.64
  -7   4 -10   67.92    9.33
   7  -4 -10   72.88    8.37
   7  -4 -10   81.63    5.29
   7  -4  -9   28.45    5.45
   7   4  -9   32.13    5.78
   7  -4  -9   27.31    3.42
  -7   4  -9   27.98    6.27
   7  -4  -9   33.40    5.45
   7  -4  -8   11.50    2.55
   7   4  -8   16.05    1.85
   7  -4  -8    1.94    3.91
   7   4  -8    7.77    3.33
  -7   4  -8   18.11    5.31
   7  -4  -8   22.26    4.96
   7   4  -7   34.34    2.66
   7  -4  -7   36.31    6.27
   7   4  -7   47.00    5.87
   7  -4  -7   29.29    3.19
  -7   4  -7   37.69    6.70
   7  -4  -7   35.01    5.51
   7  -4  -6   23.96    5.11
   7   4  -6   21.17    4.24
   7  -4  -6   20.41    2.72
   7  -4  -6   19.60    2.77
  -7   4  -6   22.60    5.43
   7  -4  -6   25.50    5.22
  -7   4  -5   14.98    4.71
   7  -4  -5   14.42    4.06
   7  -4  -5   12.79    4.13
   7   4  -5    7.90    3.13
  -7   4  -4   28.42    5.56
   7  -4  -4   18.71    4.40
   7  -4  -3   12.91    3.91
  -7   4  -3    5.07    3.53
   7  -4  -2   25.97    5.34
  -7   4  -2   24.07    4.91
   7  -4  -1   13.06    4.11
  -7   4  -1   11.41    4.04
   7  -4   0  164.80   11.81
  -7   4   0  160.98   10.96
   7  -4   1   12.33    4.44
  -7   4   1   11.77    3.55
   7  -4   2   19.74    5.07
   7   4   5    7.59    1.83
   7  -4   5   10.16    4.55
   7  -4   6   17.13    5.14
   7   4   6   23.00    2.68
   7   4   7   33.78    2.99
   7   4   7   37.67    3.17
   7  -4   7   39.30    6.90
   7  -4   7   33.63    3.26
   7   4   8    9.00    2.17
   7  -4   8    7.08    5.27
   7   4   8    7.41    1.88
   7  -4   8    7.88    2.17
   7   4   9   26.26    2.95
   7   4   9   21.21    2.68
   7  -4   9   23.91    2.95
   7   4  10   78.04    4.93
   7  -4  10   86.77    5.29
   7   4  10   90.76    5.22
   7  -4  10   91.86   10.67
   7   4  11   28.33    2.99
   7  -4  11   17.93    2.84
   7   4  11   24.47    2.86
   7   4  12    3.66    1.88
   7  -4  12    6.52    2.26
   7   4  12   10.52    2.21
   7   4  13    4.53    2.08
   7  -4  13    4.60    2.21
   7   4  13    3.51    1.79
   7   4  14   11.43    2.41
   7  -4  14   14.92    2.63
   7   4  14   11.68    2.12
   7  -4  15    6.74    2.30
   7   4  15    7.52    2.21
   7   4  15    7.73    1.81
   7   4  16   -0.25    1.79
   7  -4  16    1.07    2.10
   7   4  17    2.26    1.67
   7  -4  17    4.26    2.08
   7   4  18    6.56    1.81
   7  -4  18    3.84    1.96
   7  -4  19    3.86    1.67
   7   4  19    6.50    1.43
   7  -4  20   -0.47    1.50
   7  -4  21    2.88    1.05
   7  -5 -21  101.10    4.51
   7  -5 -20   12.79    1.83
   7  -5 -19  133.68    6.36
   7  -5 -18    3.91    1.94
   7  -5 -17  120.15    6.45
   7  -5 -16    5.38    2.32
   7  -5 -15  188.45    9.18
   7  -5 -14   20.25    3.15
   7  -5 -13  244.42   11.23
   7  -5 -12   13.29    2.95
   7  -5 -11  439.26   17.53
  -7   5 -11  396.92   24.20
  -7   5 -10   86.21   10.47
   7  -5 -10   90.94    9.22
   7  -5 -10   99.43    6.10
   7  -5  -9  681.34   25.68
   7   5  -9  664.77   30.37
  -7   5  -9  690.80   33.47
   7  -5  -9  697.48   31.71
   7   5  -8   47.98    3.24
   7   5  -8   41.46    5.69
   7  -5  -8   56.15    4.24
  -7   5  -8   35.52    7.08
   7  -5  -8   34.54    6.32
   7   5  -7  235.67    9.47
  -7   5  -7  200.24   15.34
   7  -5  -7  209.70   14.69
   7   5  -7  229.02   13.64
   7  -5  -7  229.33   10.34
   7   5  -6   63.63    3.86
  -7   5  -6   59.95    8.19
   7  -5  -6   64.73    7.88
   7  -5  -6   67.01    4.62
   7  -5  -5  734.30   27.28
   7  -5  -5  780.85   33.83
   7   5  -5  762.54   26.55
   7  -5  -5  709.87   26.95
  -7   5  -5  721.30   33.78
   7  -5  -4   70.00    4.78
   7  -5  -4   79.09    8.66
   7   5  -4   76.27    4.22
   7  -5  -4   71.49    4.62
  -7   5  -4   87.55    9.29
  -7   5  -3  613.10   28.96
   7   5  -3  627.12   22.46
   7  -5  -3  605.35   29.18
   7  -5  -3  606.07   23.09
   7   5  -2   74.44    4.26
   7  -5  -2   73.12    8.69
  -7   5  -2   78.30    8.62
   7  -5  -1  944.31   39.83
  -7   5  -1  874.00   38.34
   7   5   0   91.03    4.87
   7  -5   0  102.35    9.78
  -7   5   0   97.62    9.27
   7  -5   1  925.87   39.05
  -7   5   1  917.66   37.47
   7   5   1  889.43   31.21
   7   5   1  854.27   31.24
   7   5   2   71.00    4.04
   7   5   2   67.90    4.20
   7   5   2   66.78    4.15
   7   5   3  553.46   20.25
   7   5   3  548.04   20.47
   7   5   4   79.35    4.40
   7  -5   4   78.77    8.93
   7   5   5  733.81   26.59
   7  -5   5  753.19   34.81
   7   5   5  749.48   26.99
   7   5   6   61.58    3.80
   7  -5   6   69.55    8.80
   7   5   6   62.41    4.31
   7   5   7  240.65    9.73
   7   5   7  227.03   10.16
   7  -5   7  245.54   17.24
   7  -5   8   57.32    8.77
   7  -5   9  809.28   38.69
   7   5  10  117.49    6.05
   7  -5  10  129.57   12.86
   7   5  11  379.22   14.92
   7   5  12   27.78    2.99
   7   5  12   25.30    2.72
   7   5  13  251.32   10.34
   7   5  13  229.91   10.11
   7  -5  13  229.11   10.40
   7   5  14   26.73    2.77
   7   5  14   28.38    2.88
   7  -5  14   23.56    3.01
   7   5  15  168.15    7.66
   7  -5  15  174.87    8.17
   7   5  16    7.97    1.76
   7  -5  16    3.73    1.85
   7   5  17  117.27    5.65
   7  -5  17  113.76    5.83
   7   5  18    1.94    1.34
   7  -6 -20    0.80    1.07
   7  -6 -19    3.26    1.38
   7  -6 -18    9.22    1.96
   7  -6 -17   10.99    2.21
   7  -6 -16    3.53    2.03
   7  -6 -15   30.70    3.28
   7  -6 -14   27.66    3.26
   7  -6 -13   25.70    3.33
   7  -6 -12    0.31    2.19
   7  -6 -11    1.54    2.28
   7  -6 -10   23.94    5.36
   7  -6 -10   37.62    3.77
   7   6  -9   39.59    2.92
   7  -6  -9   46.40    6.99
  -7   6  -9   29.65    6.43
   7  -6  -9   36.86    3.84
   7  -6  -8   64.44    8.04
   7  -6  -8   52.05    4.49
   7   6  -8   61.02    3.77
   7  -6  -7    1.12    3.64
  -7   6  -7   -1.23    4.35
   7  -6  -7   -2.05    2.57
   7   6  -7    0.40    1.43
   7  -6  -6   50.17    7.61
  -7   6  -6   33.34    7.19
   7  -6  -6   35.61    3.71
   7   6  -6   39.48    3.10
   7  -6  -5   52.31    7.68
  -7   6  -5   60.08    8.33
   7  -6  -5   53.03    4.31
   7   6  -5   60.82    3.84
   7   6  -4   88.64    4.64
   7  -6  -4   90.47    5.54
   7  -6  -4   87.03    9.65
   7   6  -4   78.84    4.42
  -7   6  -4   86.57    9.82
   7   6  -4   96.37    4.96
   7  -6  -3   58.83    4.40
   7   6  -3   58.12    3.64
   7  -6  -3   55.02    7.70
   7   6  -3   58.21    3.86
   7  -6  -3   59.82    4.11
  -7   6  -3   70.44    8.73
   7   6  -2    4.13    1.65
  -7   6  -2    4.31    4.31
   7   6  -2    3.53    1.54
   7  -6  -2   12.53    5.25
   7   6  -1   41.33    3.17
  -7   6  -1   41.20    6.85
   7   6  -1   41.49    2.95
   7  -6  -1   29.76    6.68
   7   6   0   63.23    3.75
   7   6   0   54.30    3.71
   7  -6   0   52.00    7.99
   7   6   0   58.16    3.82
  -7   6   0   44.28    7.08
   7   6   1   46.24    3.46
   7   6   1   53.52    3.55
   7  -6   2   11.63    5.02
   7   6   2    3.30    1.59
   7   6   2    7.55    2.01
   7   6   3   50.93    3.57
   7  -6   3   60.17    8.40
   7   6   3   50.60    3.77
   7  -6   4   86.90   10.11
   7   6   4   89.04    5.25
   7   6   4   95.12    5.05
   7  -6   5   56.02    8.31
   7   6   5   53.85    3.97
   7   6   5   51.87    3.59
   7  -6   6   34.92    7.48
   7   6   6   35.46    2.92
   7  -6   7    8.02    5.22
   7   6   7    1.99    1.45
   7  -6   8   82.08   10.11
   7   6   8   67.01    4.06
   7  -6   9   33.60    7.48
   7  -6  10   22.69    6.27
   7   6  13   25.95    2.88
   7   6  13   22.77    2.68
   7   6  14   34.14    3.13
   7   6  14   30.88    2.90
   7   6  15   29.54    2.68
   7   6  15   24.76    2.63
   7   6  16    3.86    1.45
   7   6  16    0.74    1.50
   7   6  17    9.11    1.47
   7   6  17   10.87    1.61
   7   6  18    9.94    1.34
   7  -7 -18   14.13    1.67
   7  -7 -17   86.99    4.53
   7  -7 -16   40.57    3.19
   7  -7 -15  200.97    8.93
   7  -7 -14   29.23    3.06
   7  -7 -13  145.09    7.41
   7  -7 -12   80.25    5.18
   7  -7 -11  336.12   14.00
   7  -7 -10   24.98    3.24
   7   7  -9  453.19   16.81
   7  -7  -9  445.49   17.88
   7  -7  -8   40.57    3.86
   7   7  -8   44.03    3.15
   7  -7  -7  648.43   24.23
   7  -7  -7  581.29   31.21
  -7   7  -7  599.95   32.02
   7   7  -7  652.31   23.38
   7   7  -6   12.48    1.94
  -7   7  -6   14.07    5.14
   7   7  -6   16.21    2.26
   7  -7  -6   14.60    2.75
   7  -7  -6   16.12    5.56
   7   7  -5  775.43   28.24
  -7   7  -5  789.78   37.51
   7   7  -5  814.57   28.60
   7  -7  -5  800.72   37.44
   7   7  -4  105.66    5.27
   7   7  -4  101.23    5.25
  -7   7  -4   97.08   10.56
   7   7  -4  103.18    5.45
   7  -7  -4   85.49   10.52
   7   7  -3  817.25   29.52
  -7   7  -3  806.71   38.36
   7   7  -3  843.50   29.85
   7  -7  -3  834.82   39.14
   7   7  -2  148.21    7.12
  -7   7  -2  122.16   12.39
   7  -7  -2  191.17   14.89
   7   7  -2  163.11    7.41
   7   7  -1 1037.87   36.33
   7   7  -1 1018.31   35.99
   7   7   0   29.34    2.90
   7   7   0   22.51    2.61
   7   7   0   20.70    2.39
   7  -7   1  956.64   44.23
   7   7   1  985.09   35.05
   7   7   1  989.44   35.01
   7  -7   2  153.50   13.87
   7   7   2  169.18    7.79
   7   7   2  171.84    7.88
   7  -7   3  795.59   37.67
   7   7   3  777.97   28.33
   7   7   3  790.70   28.56
   7   7   4  104.14    5.78
   7   7   4  108.09    5.58
   7  -7   5  664.97   35.03
   7   7   5  729.59   26.12
   7  -7   6   20.94    6.65
   7   7   6   15.81    2.28
   7   7   7  699.38   25.39
   7  -7   7  696.61   35.01
   7   7   7  668.74   24.72
   7   7   8   46.64    3.26
   7   7   8   48.38    3.91
   7   7   9  495.10   19.05
   7   7  10   40.73    3.59
   7   7  11  346.66   13.98
   7   7  12   76.99    4.73
   7   7  13  131.44    6.61
   7   7  13  146.14    6.81
   7   7  14   35.01    2.97
   7   7  14   36.26    2.97
   7   7  15  171.28    7.32
   7   7  15  162.88    7.26
   7   7  16   47.56    2.92
   7   7  16   43.00    2.84
   7   7  17   66.74    3.30
   7   7  17   62.21    3.24
   7  -8 -14    9.40    1.90
   7  -8 -13   16.86    2.32
   7   8  -9   45.71    3.04
   7   8  -8    2.26    1.43
   7   8  -8    2.41    1.50
   7   8  -7   58.86    3.66
   7   8  -7   59.57    3.80
   7   8  -6   11.12    1.92
   7   8  -6    9.13    1.92
   7   8  -5   10.34    1.94
   7   8  -5   11.25    1.99
   7   8  -4   11.61    2.10
   7  -8  -4   22.04    6.48
   7   8  -3   15.27    2.21
   7   8  -3   11.16    2.12
   7  -8  -3   13.95    5.47
   7   8  -2   14.62    2.28
   7   8  -2   17.19    2.39
   7   8  -1    7.17    2.10
   7   8  -1    6.34    1.59
   7   8   0  112.02    5.81
   7   8   0  112.31    5.83
   7  -8   0   99.81   11.72
   7   8   0  104.47    5.40
   7  -8   1    5.60    5.25
   7   8   1    4.04    1.72
   7   8   1    5.85    2.03
   7  -8   2   12.64    5.51
   7   8   2   15.07    2.28
   7   8   2   15.05    2.50
   7   8   3   13.15    2.41
   7   8   3    8.37    1.92
   7  -8   3   12.70    5.76
   7   8   4   14.58    2.10
   7  -8   4   22.80    6.59
   7   8   5   15.27    2.12
   7   8   6   16.08    2.50
   7   8   6   14.71    2.14
   7   8   7   70.29    4.58
   7   8   7   61.07    3.95
   7   8   8    1.50    1.94
   7   8   8    3.62    1.50
   7   8   9   66.00    4.42
   7   8  10   12.17    2.28
   7   8  11   33.27    3.08
   7   8  12    8.64    1.99
   7   8  13   17.53    2.21
   7   8  13   24.14    2.41
   7   8  14   10.18    1.79
   7   8  14    8.77    1.72
   7   8  15   10.90    1.67
   7   8  15    8.93    1.47
   7   8  16    1.07    1.05
   7   8  16    2.19    0.94
   7   8  17    8.31    1.12
   7   9  -8    7.52    1.52
   7   9  -7  199.34    8.46
   7   9  -6   18.82    2.32
   7   9  -5  160.89    7.44
   7   9  -4   16.77    2.32
   7   9  -3  138.84    6.74
   7   9  -2   20.79    2.52
   7   9  -1   94.02    5.22
   7   9   0    3.82    1.34
   7   9   0    3.68    1.92
   7   9   0    4.80    1.74
   7   9   1   97.04    5.22
   7   9   1  103.58    5.63
   7   9   1  114.97    5.76
   7   9   2   16.90    2.28
   7   9   2   25.14    2.88
   7   9   2   25.83    2.70
   7   9   3  113.14    6.03
   7   9   3  120.55    6.12
   7   9   4   15.76    2.30
   7   9   5  172.08    8.37
   7   9   5  196.55    8.35
   7   9   6   16.59    2.66
   7   9   6   18.82    2.32
   7   9   7  205.33    9.09
   7   9   7  201.62    8.62
   7   9   8    4.96    2.01
   7   9   8    6.63    1.45
   7   9   9  148.82    7.08
   7   9  10    5.05    1.90
   7   9  11  103.94    5.38
   7   9  11   97.01    5.09
   7   9  12    0.74    1.47
   7   9  12    0.49    1.41
   7   9  13  136.98    6.01
   7   9  13  124.81    5.72
   7   9  14    2.39    1.25
   7   9  14    1.07    1.00
   7   9  15   75.54    3.53
   7   9  15   66.94    3.24
   7   9  16   11.19    1.16
   7  10  -7    0.16    1.18
   7  10  -6    0.71    1.30
   7  10  -5    1.54    1.50
   7  10  -4    7.52    1.74
   7  10  -3   10.63    1.99
   7  10  -2   13.62    2.14
   7  10   0    5.65    1.79
   7  10   1    7.41    1.94
   7  10   1   13.95    2.21
   7  10   2   18.29    2.08
   7  10   2   19.36    2.52
   7  10   2   15.72    2.23
   7  10   3   10.78    1.94
   7  10   3   11.39    2.03
   7  10   4    8.86    1.85
   7  10   4    5.78    1.72
   7  10   5    0.85    1.81
   7  10   5    0.20    1.38
   7  10   6    2.50    1.83
   7  10   6   -1.09    1.30
   7  10   7   -1.41    1.63
   7  10   7   -0.49    1.16
   7  10   8    1.32    1.63
   7  10   8    3.77    1.18
   7  10   9    9.98    1.96
   7  10   9    5.29    1.61
   7  10  10    4.82    1.52
   7  10  11    2.61    1.41
   7  10  11    2.28    1.27
   7  10  12    7.03    1.45
   7  10  12    5.36    1.23
   7  10  13    1.83    1.14
   7  10  13    0.38    0.92
   7  10  14   -0.09    0.92
   7  10  15    3.22    0.78
  -7  11 -11   88.87    3.89
  -7  11 -10   15.99    1.59
   7  11  -6   29.27    2.19
   7  11  -5   74.55    3.95
   7  11  -4   37.60    2.72
   7  11  -3  124.72    5.87
   7  11  -2    4.82    1.61
   7  11   0    1.54    1.50
   7  11   1  139.15    6.50
   7  11   2    0.56    1.45
   7  11   3  134.88    6.23
   7  11   4   34.74    2.68
   7  11   5   79.62    4.20
   7  11   5   85.14    4.29
   7  11   6   26.37    2.37
   7  11   6   27.26    2.28
   7  11   6   26.03    2.14
   7  11   7   87.10    4.31
   7  11   7   84.94    4.33
   7  11   7   81.70    4.00
   7  11   8   22.17    2.03
   7  11   8   20.12    1.59
   7  11   9   79.80    4.00
   7  11  10   22.04    1.94
   7  11  13   93.22    3.84
   7  12  -5    0.22    0.85
   7  12  -4    0.85    1.03
   7  12  -3   -1.43    1.21
   7  12  -2    1.38    1.12
   7  12   0   11.77    1.65
   7  12   1    2.75    1.27
   7  12   2    5.47    1.34
   7  12   3   -0.54    1.14
   7  12   4    1.47    1.03
   7  12   5    1.00    0.89
   7  12   6   -0.29    0.76
   7  12   7    2.70    0.71
   7  12   9   13.29    1.18
   7  13  -3  146.96    5.65
   7  13  -2   11.28    1.16
   7  13   0    8.62    1.09
   7  13   1  188.34    7.14
   7  13   2   11.95    1.18
   7  13   3  138.17    5.38
   8   0 -19   86.14    4.60
   8   0 -18   13.35    2.17
   8   0 -17  384.38   15.21
   8   0 -16   -0.80    1.88
   8   0 -15  265.52   11.52
   8   0 -14   19.27    2.86
   8   0 -13  660.30   24.61
   8   0 -13  616.03   31.79
  -8   0 -12   19.58    5.69
   8   0 -12   21.59    5.74
   8   0 -12   18.78    2.75
  -8   0 -11  647.55   31.82
   8   0 -11  648.80   24.52
   8   0 -11  688.64   32.35
  -8   0 -10   13.06    4.71
   8   0 -10   12.28    4.67
   8   0 -10   14.18    2.48
  -8   0  -9  529.44   26.64
   8   0  -9  541.68   20.45
   8   0  -9  518.88   26.73
   8   0  -8   23.62    3.01
   8   0  -8   21.41    2.70
   8   0  -8   25.57    5.65
  -8   0  -8   20.47    5.16
   8   0  -7  668.45   25.36
   8   0  -7  741.85   32.42
   8   0  -7  693.48   25.39
  -8   0  -7  732.20   31.15
   8   0  -6   48.18    3.64
   8   0  -6   44.75    6.54
  -8   0  -6   43.27    5.85
  -8   0  -5 1152.81   45.35
   8   0  -5 1177.91   47.36
   8   0  -4   31.01    5.40
   8   0  -3 2699.65   94.63
   8   0  -2    1.07    2.12
   8   0  -1 2191.44   78.62
   8   0   0   51.22    5.54
   8   0   1 2486.75   89.29
   8   0   2    2.84    2.59
   8   0   3 2853.33  102.40
   8   0   6   55.17    3.95
   8   0   6   58.90    4.11
   8   0   7  608.37   22.42
   8   0   7  592.18   22.60
   8   0   7  609.82   22.28
   8   0   8   23.78    2.92
   8   0   8   23.09    2.77
   8   0   8   23.47    2.63
   8   0   9  512.02   19.56
   8   0   9  508.41   19.89
   8   0   9  526.51   19.45
   8   0  10    9.65    2.41
   8   0  10   13.44    2.41
   8   0  10   13.62    2.26
   8   0  11  575.59   21.43
   8   0  11  575.30   21.26
   8   0  11  563.11   21.95
   8   0  12   21.19    3.22
   8   0  13  635.32   24.23
   8   0  14   12.68    2.88
   8   0  15  303.59   13.02
   8   0  16   -1.18    2.41
   8   0  17  388.91   15.74
   8   0  18   15.88    2.66
   8   0  19   81.25    4.82
   8   0  20    2.99    1.61
   8   0  21   49.86    3.08
   8   0  22    1.38    0.92
   8  -1 -20    6.25    1.63
   8  -1 -19    0.80    1.59
   8  -1 -18    6.77    2.05
   8  -1 -17    7.55    2.26
   8   1 -17    9.56    2.05
   8  -1 -16    5.05    2.10
   8   1 -16    5.38    1.90
   8  -1 -15   19.40    2.86
   8   1 -15   23.13    2.79
   8  -1 -14   17.44    2.75
   8   1 -14   21.21    2.79
   8  -1 -13   69.26    5.02
   8   1 -13   70.76    4.71
  -8   1 -12   50.97    7.81
   8  -1 -12   37.22    6.88
   8   1 -12   41.71    7.17
   8   1 -12   41.91    3.75
   8  -1 -12   53.14    4.15
  -8   1 -11   47.36    7.99
   8   1 -11   52.27    4.06
   8  -1 -11   57.87    4.44
   8  -1 -11   54.88    8.17
   8   1 -11   54.44    8.06
  -8   1 -10   23.44    5.96
   8  -1 -10   24.58    2.97
   8   1 -10   20.34    2.77
   8  -1 -10   24.78    5.85
   8   1 -10   24.52    5.65
  -8   1  -9   18.80    5.29
   8  -1  -9   20.97    2.90
   8   1  -9   24.20    2.72
   8  -1  -9   14.04    5.02
   8   1  -9   23.40    5.74
   8   1  -8   77.68    4.73
   8  -1  -8   67.01    4.85
  -8   1  -8   63.90    7.93
   8  -1  -8   60.08    7.77
   8   1  -8   72.14    8.57
   8   1  -8   75.71    4.13
   8   1  -8   71.43    4.51
   8  -1  -8   64.73    4.58
   8  -1  -7    8.91    4.13
   8   1  -7    6.77    3.44
   8  -1  -7    6.94    2.21
   8   1  -7    5.38    1.79
  -8   1  -7    3.57    3.26
   8  -1  -7    3.30    2.12
   8   1  -7    8.55    2.26
   8   1  -6   32.22    5.65
   8  -1  -6   27.75    2.86
   8  -1  -6   31.79    3.19
  -8   1  -6   27.78    5.18
  -8   1  -5   38.63    5.34
   8  -1  -5   37.20    5.96
   8   1  -5   37.58    5.92
  -8   1  -4   43.76    5.47
   8  -1  -4   48.67    6.41
   8   1  -4   44.90    6.14
   8  -1  -4   50.10    5.20
   8  -1  -3   61.38    5.98
   8  -1  -2   58.30    5.92
   8  -1  -1   23.94    4.31
   8  -1   0  148.10   10.20
   8  -1   1   17.51    4.24
   8  -1   2   77.14    7.52
   8  -1   3   54.17    6.45
   8  -1   4   40.19    6.03
   8  -1   5   43.29    6.61
   8   1   6   23.76    2.84
   8  -1   6   28.80    3.06
   8   1   6   27.62    2.79
   8   1   7    5.18    2.01
   8  -1   7   10.96    2.39
   8  -1   7    8.06    1.96
   8  -1   7    6.61    1.90
   8   1   7   11.07    2.05
   8   1   7    6.92    1.92
   8   1   8   76.83    4.64
   8  -1   8   82.79    4.69
   8   1   8   82.88    4.82
   8  -1   8   82.10    4.87
   8   1   8   74.80    4.93
   8  -1   8   76.67    5.00
   8  -1   8   77.59    4.73
   8   1   9   24.27    3.04
   8  -1   9   24.56    3.17
   8   1   9   35.08    3.04
   8  -1   9   27.93    2.86
   8  -1   9   26.21    2.97
   8   1   9   24.98    2.88
   8   1  10   12.95    2.50
   8  -1  10   19.49    2.90
   8   1  10   19.51    2.52
   8  -1  10   17.15    2.52
   8   1  10   16.01    2.39
   8   1  11   54.86    3.89
   8   1  11   54.48    3.97
   8  -1  11   54.59    4.00
   8   1  11   51.13    4.29
   8  -1  11   49.79    4.26
   8  -1  12   44.23    3.55
   8   1  12   46.64    4.04
   8   1  12   39.88    3.39
   8   1  12   48.18    3.62
   8  -1  12   36.19    3.89
   8   1  13   58.19    4.62
   8  -1  13   65.09    4.78
   8   1  14   23.65    3.28
   8  -1  14   25.99    3.35
   8  -1  15   19.16    2.88
   8   1  15   19.31    3.10
   8   1  16    5.51    2.52
   8  -1  16    4.69    2.57
   8   1  17   10.03    2.52
   8  -1  17    9.89    2.59
   8   1  18    1.23    2.10
   8  -1  18    5.00    2.17
   8   1  19    1.72    1.83
   8  -1  19   -0.87    1.90
   8   1  20    7.37    1.83
   8  -1  20    7.97    1.83
   8   1  21    2.79    1.32
   8  -1  21    3.66    1.41
   8   1  22    0.49    0.89
   8  -1  22   -0.71    0.96
   8  -2 -21   81.90    4.02
   8  -2 -20    2.21    1.52
   8  -2 -19  127.89    6.27
   8  -2 -18    5.25    1.92
   8  -2 -17  180.54    8.57
   8  -2 -16    4.89    2.39
   8   2 -15  354.34   14.25
   8  -2 -15  370.15   15.03
   8  -2 -14    6.48    2.48
   8   2 -14    4.82    1.94
   8   2 -13  291.98   12.35
   8  -2 -13  312.23   13.08
   8   2 -12    6.68    2.03
  -8   2 -12    2.52    4.24
   8  -2 -12    7.21    4.29
   8   2 -12   -2.37    4.31
   8  -2 -11  379.55   22.39
   8   2 -11  375.00   22.17
  -8   2 -11  378.61   22.75
   8   2 -11  407.22   15.65
   8   2 -10   13.02    2.19
  -8   2 -10   19.56    5.56
   8  -2 -10   11.32    4.73
   8   2 -10    8.82    4.51
  -8   2  -9  317.17   19.83
   8   2  -9  352.04   13.95
   8  -2  -9  367.43   20.85
   8   2  -9  361.65   20.47
   8  -2  -8    1.05    3.73
   8   2  -8    4.02    3.39
   8   2  -8    2.63    1.61
   8   2  -8    0.18    1.45
  -8   2  -8    1.00    3.42
   8   2  -7  396.81   15.16
   8   2  -7  416.66   15.54
  -8   2  -7  397.59   21.19
   8   2  -7  383.73   15.36
   8  -2  -7  425.21   22.33
   8   2  -7  416.35   21.59
  -8   2  -6   -2.61    3.64
   8  -2  -6    4.82    3.93
   8   2  -6    2.70    3.37
   8  -2  -5  474.18   18.96
  -8   2  -5  515.64   23.80
   8  -2  -5  487.44   22.48
   8  -2  -5  570.17   25.61
   8   2  -5  528.70   24.65
  -8   2  -4    2.97    3.48
   8  -2  -4    4.11    3.01
  -8   2  -3  638.27   27.49
   8  -2  -3  631.79   27.57
   8  -2  -2    4.33    2.95
   8  -2  -1  664.90   28.87
   8  -2   0   -3.86    3.89
   8  -2   1  664.50   29.45
   8  -2   2    5.05    3.28
   8  -2   3  754.73   33.09
   8  -2   4    0.92    3.51
   8   2   5  497.89   19.00
   8  -2   5  517.25   25.43
   8   2   5  508.65   18.84
   8  -2   6    1.03    3.71
   8   2   6    0.45    1.83
   8   2   6    2.77    1.65
   8  -2   6   -0.74    1.90
   8   2   6    2.32    1.65
   8   2   7  420.70   16.43
   8   2   7  428.09   16.63
   8  -2   7  442.87   23.38
   8   2   7  424.45   16.70
   8  -2   7  418.38   16.84
   8  -2   7  436.11   16.50
   8   2   7  443.92   16.32
   8   2   8    2.37    1.81
   8  -2   8    3.77    1.76
   8   2   8    3.30    1.81
   8  -2   8    1.61    1.96
   8   2   8    3.13    1.81
   8   2   9  331.55   13.13
   8   2   9  309.35   13.26
   8  -2   9  328.82   13.53
   8  -2   9  315.92   12.86
   8   2   9  318.75   12.93
   8   2  10    6.48    2.08
   8   2  10   13.95    2.34
   8  -2  10    8.06    2.21
   8   2  10   10.83    2.37
   8  -2  10    8.66    2.55
   8   2  11  409.92   16.61
   8  -2  11  422.24   16.81
   8   2  11  418.13   16.12
   8   2  11  409.65   16.17
   8   2  12    6.48    1.96
   8   2  12    5.65    1.99
   8   2  12    7.99    2.43
   8  -2  12    5.47    2.37
   8   2  13  318.42   13.37
   8  -2  13  318.69   13.42
   8   2  13  315.74   12.66
   8   2  13  302.25   12.59
   8  -2  14    1.52    2.12
   8   2  14    4.49    2.43
   8   2  15  406.35   15.90
   8  -2  15  370.73   15.70
   8   2  16    5.85    2.23
   8  -2  16    5.98    2.46
   8   2  17  178.51    8.33
   8  -2  17  173.82    8.42
   8   2  18    6.45    2.05
   8  -2  18    5.05    2.17
   8   2  19  112.33    5.22
   8   2  19  117.11    5.78
   8  -2  19  121.15    5.96
   8   2  20    1.45    1.41
   8  -2  20    2.43    1.52
   8   2  21   83.86    4.02
   8  -2  21   86.05    4.18
   8  -3 -21    3.44    1.25
   8  -3 -14   14.04    2.86
   8  -3 -13   24.00    3.33
   8  -3 -12   27.35    5.98
   8   3 -12   24.02    5.51
   8  -3 -12   32.09    3.64
  -8   3 -11   18.55    5.72
   8  -3 -11   14.87    2.92
   8  -3 -11    5.85    3.95
   8   3 -11   11.19    4.58
  -8   3 -10   96.30   10.67
   8  -3 -10  119.32   11.10
   8   3 -10   91.81    9.73
   8  -3 -10  116.78    6.52
   8  -3  -9   31.73    3.64
  -8   3  -9   30.57    6.61
   8  -3  -9   33.02    6.79
   8   3  -9   30.01    6.05
   8   3  -8   67.90    7.84
   8   3  -8   53.01    3.59
  -8   3  -8   57.94    8.19
   8  -3  -8   52.38    4.31
  -8   3  -7    4.06    3.51
   8  -3  -7    4.06    4.15
   8   3  -7    9.31    4.02
   8  -3  -7    5.51    2.26
   8  -3  -7    2.75    2.30
   8   3  -7    3.24    1.50
   8  -3  -6   37.96    3.66
   8  -3  -6   40.39    5.72
  -8   3  -6   48.07    6.79
   8  -3  -6   49.93    3.89
   8   3  -6   46.82    3.19
   8  -3  -6   50.04    6.81
   8   3  -6   52.20    6.52
   8  -3  -5   47.85    3.86
  -8   3  -5   36.68    6.23
   8  -3  -5   51.20    6.34
   8  -3  -5   47.76    3.77
   8   3  -5   50.77    3.35
   8  -3  -4   37.49    3.51
  -8   3  -4   36.17    5.65
   8  -3  -4   29.43    5.18
   8  -3  -4   37.22    3.44
   8   3  -4   35.55    2.84
   8  -3  -3   73.37    4.62
  -8   3  -3   64.66    7.19
   8  -3  -3   64.04    7.06
  -8   3  -2   70.53    7.08
   8  -3  -2   64.66    7.12
   8  -3  -1   35.32    5.65
   8  -3   0   80.83    8.35
   8  -3   1   32.71    5.60
   8  -3   2   55.86    7.10
   8   3   3   62.67    4.06
   8   3   3   73.21    4.33
   8  -3   3   80.40    8.60
   8   3   4   41.20    3.08
   8  -3   4   40.97    6.77
   8   3   5   48.25    3.53
   8   3   5   44.41    3.22
   8  -3   5   40.57    6.85
   8   3   5   49.68    3.64
   8   3   5   40.64    3.30
   8  -3   5   43.63    3.62
   8   3   6   50.24    3.75
   8  -3   6   52.96    3.97
   8   3   6   56.67    3.84
   8   3   6   54.44    3.59
   8   3   6   59.21    4.04
   8  -3   6   48.21    3.51
   8   3   7    2.12    1.85
   8  -3   7    3.66    2.10
   8   3   7    6.36    2.10
   8   3   7    5.18    1.94
   8   3   7    4.55    1.56
   8   3   8   42.60    3.39
   8   3   8   43.20    3.71
   8  -3   8   55.37    4.11
   8  -3   8   60.87    8.57
   8   3   8   44.12    3.73
   8   3   9   32.78    3.22
   8  -3   9   30.61    3.57
   8   3   9   36.37    3.19
   8   3   9   30.63    3.17
   8   3  10  119.50    6.30
   8   3  10  120.64    6.61
   8  -3  10  127.65    6.83
   8   3  10  123.18    6.48
   8   3  11   10.25    2.21
   8   3  11   11.90    2.19
   8   3  11   10.36    2.41
   8  -3  11   12.44    2.59
   8   3  12   24.05    2.70
   8   3  12   20.59    2.81
   8  -3  12   19.80    3.13
   8   3  13   27.91    2.81
   8   3  13   28.49    3.30
   8  -3  13   28.24    3.35
   8   3  14   13.40    2.17
   8   3  14   15.34    2.77
   8  -3  14   14.22    2.75
   8   3  15   25.32    2.46
   8  -3  15   22.37    2.92
   8   3  16    5.92    2.12
   8  -3  16    4.60    2.39
   8   3  17    6.07    1.90
   8  -3  17    4.98    2.05
   8   3  18    8.15    1.92
   8  -3  18    5.96    2.01
   8   3  19    1.88    1.38
   8  -3  19    0.56    1.59
   8   3  20    1.27    0.92
   8   3  20    1.23    0.94
   8  -3  20   -0.89    1.41
   8  -3  21    1.79    0.96
   8  -4 -21  114.34    4.85
   8  -4 -20    9.71    1.61
   8  -4 -19  139.71    6.48
   8  -4 -18    7.70    2.12
   8  -4 -17  132.25    6.83
   8  -4 -16    3.30    2.19
   8  -4 -15  161.32    8.15
   8  -4 -14    1.85    2.43
   8  -4 -13  217.47   10.27
   8  -4 -12    6.99    2.70
   8  -4 -11  414.09   16.86
   8  -4 -11  431.67   23.40
   8   4 -11  384.06   22.02
  -8   4 -10   39.01    7.30
   8  -4 -10   56.20    4.42
   8  -4 -10   43.27    7.10
   8   4 -10   56.98    7.48
  -8   4  -9  631.46   30.90
   8  -4  -9  601.34   23.13
   8  -4  -9  602.88   29.52
   8   4  -9  581.06   28.51
  -8   4  -8   22.39    6.21
   8  -4  -8   24.49    3.30
   8  -4  -8   20.94    4.96
   8   4  -8   19.60    4.69
   8   4  -8   22.91    2.37
   8   4  -7  263.11   10.67
   8  -4  -7  235.16   16.12
   8   4  -7  270.61   16.17
   8  -4  -7  286.76   16.57
  -8   4  -7  268.92   17.57
   8  -4  -7  257.20   11.52
   8   4  -6   26.93    2.52
   8  -4  -6   27.98    3.42
   8  -4  -6   28.51    3.30
  -8   4  -6   22.66    5.85
   8  -4  -6   38.52    5.92
   8  -4  -5  444.82   22.44
   8   4  -5  430.06   16.14
   8  -4  -5  434.10   16.99
   8  -4  -5  399.89   16.66
  -8   4  -5  427.94   22.84
   8   4  -4   18.00    2.30
   8  -4  -4   14.25    2.72
   8  -4  -4   15.23    2.68
   8  -4  -4   18.13    4.62
  -8   4  -4    6.77    3.97
  -8   4  -3  294.17   17.06
   8  -4  -3  311.83   17.55
   8   4  -3  299.89   11.59
   8  -4  -3  283.32   12.17
   8  -4  -3  264.21   11.81
   8   4  -3  285.06   11.28
   8  -4  -2   10.52    4.13
   8   4  -2    7.50    1.88
   8  -4  -2   10.07    2.52
  -8   4  -2   10.27    3.84
   8   4  -2    8.46    1.76
   8  -4  -2    8.24    2.21
   8  -4  -1  187.42   13.31
   8   4  -1  191.69    8.17
   8  -4  -1  180.86    8.53
   8   4   0    4.02    1.56
   8   4   0    3.80    1.59
   8  -4   0    1.88    1.88
   8  -4   0    1.94    3.80
   8   4   0    2.43    1.56
   8   4   1  171.21    7.61
   8   4   1  164.18    7.46
   8  -4   1  167.01    7.75
   8  -4   1  162.70    7.77
   8  -4   1  172.55   12.62
   8   4   1  166.61    7.48
   8   4   2    6.10    1.85
   8   4   2    7.10    1.88
   8  -4   2    8.08    4.13
   8  -4   2    6.12    1.96
   8  -4   2    8.04    2.14
   8   4   2    4.02    1.52
   8   4   3  236.34    9.87
   8   4   3  236.32   10.05
   8   4   3  232.70    9.94
   8  -4   3  242.48   10.07
   8  -4   3  219.62   15.56
   8   4   4    9.18    1.81
   8  -4   4   13.75    2.34
   8   4   4    8.44    1.99
   8  -4   4    5.45    4.38
   8   4   4   10.76    1.85
   8  -4   4   10.49    2.03
   8   4   5  364.32   14.25
   8  -4   5  364.46   14.58
   8   4   5  365.44   14.56
   8   4   5  371.40   14.27
   8   4   6   20.39    2.52
   8   4   6   19.60    2.30
   8   4   6   19.34    2.34
   8  -4   6   19.16    2.66
   8   4   6   18.98    2.68
   8   4   7  268.38   11.19
   8  -4   7  264.61   11.50
   8  -4   7  279.90   18.44
   8   4   7  267.31   11.28
   8   4   7  276.11   11.03
   8   4   7  272.24   11.39
   8  -4   8   30.61    6.97
   8   4   8   30.61    3.17
   8   4   8   31.46    2.99
   8  -4   8   26.68    3.17
   8   4   8   25.41    2.97
   8  -4   9  671.71   34.30
   8   4   9  666.44   25.50
   8  -4   9  714.76   25.99
   8   4   9  707.19   25.72
   8   4   9  701.63   25.61
   8   4  10   41.93    3.64
   8  -4  10   41.53    3.84
   8   4  10   44.79    3.64
   8   4  10   40.37    3.55
   8   4  11  399.45   16.30
   8  -4  11  419.27   16.68
   8   4  11  425.93   16.30
   8   4  12    7.17    2.17
   8  -4  12    5.18    2.23
   8   4  12    5.96    1.94
   8   4  13  227.41    9.98
   8  -4  13  214.64   10.05
   8   4  13  222.03    9.58
   8   4  14    1.79    1.90
   8  -4  14    0.27    2.10
   8   4  14    3.44    1.70
   8   4  15  143.32    7.26
   8  -4  15  152.16    7.55
   8   4  15  156.68    6.97
   8   4  16    2.66    1.65
   8  -4  16    3.91    2.03
   8  -4  17  126.55    6.32
   8  -4  18    6.92    1.81
   8  -4  19  126.00    5.81
   8   4  19  131.65    5.49
   8   4  20   11.88    1.25
   8  -4  20    9.78    1.36
   8  -5 -20    2.48    1.16
   8  -5 -19    2.99    1.45
   8  -5 -18   -0.58    1.67
   8  -5 -17    3.17    1.83
   8  -5 -16   12.95    2.48
   8  -5 -15   22.17    2.99
   8  -5 -14   20.05    3.10
   8  -5 -13   24.87    3.22
   8  -5 -12    1.25    2.41
   8  -5 -11   35.81    3.75
   8  -5 -10   37.02    3.82
  -8   5  -9   29.63    6.65
   8   5  -9   35.77    2.81
   8  -5  -9   34.21    3.82
   8  -5  -8   94.09    6.07
  -8   5  -8   88.95   10.45
   8  -5  -8  110.12   10.14
   8   5  -8   95.81    5.07
  -8   5  -7   29.09    6.59
   8  -5  -7   44.32    6.99
   8   5  -7   38.52    2.95
   8  -5  -7   28.67    3.51
   8  -5  -6   69.44    5.02
   8   5  -6   75.47    4.33
   8  -5  -6   60.08    8.22
  -8   5  -6   68.97    9.15
   8  -5  -5   14.76    2.72
   8  -5  -5   14.56    2.90
   8  -5  -5    7.52    4.40
  -8   5  -5    9.00    4.87
   8   5  -5   10.29    1.92
   8  -5  -4   31.15    3.30
   8  -5  -4   23.42    3.15
   8   5  -4   23.04    2.55
   8  -5  -4   23.71    5.56
  -8   5  -4   33.45    6.23
  -8   5  -3    6.21    4.22
   8  -5  -3    5.43    4.06
   8   5  -3    5.87    1.67
   8  -5  -3    6.32    2.32
   8  -5  -3    5.22    2.39
   8   5  -3    4.67    1.63
  -8   5  -2   56.74    7.55
   8  -5  -2   52.58    7.57
   8   5  -2   59.44    3.73
   8  -5  -2   56.13    4.15
   8   5  -2   62.21    3.68
   8   5  -2   54.52    3.48
   8   5  -2   61.00    3.91
   8   5  -1    3.42    1.70
   8   5  -1    6.94    1.63
   8  -5  -1    1.07    3.73
   8   5  -1    3.97    1.52
  -8   5  -1   -0.96    3.57
   8  -5  -1    2.90    2.05
   8  -5   0    2.19    4.18
   8  -5   0    5.96    2.10
   8   5   0    8.26    1.94
   8   5   0    9.51    1.90
   8   5   0    8.37    1.90
   8   5   0    7.08    1.81
   8   5   0    6.83    1.67
   8  -5   1    6.59    4.49
   8   5   1    4.62    1.83
   8   5   1    4.02    1.67
   8   5   1    4.11    1.83
   8  -5   1    4.24    1.90
   8   5   1    5.51    1.74
   8   5   2   72.45    4.29
   8  -5   2   66.22    8.40
   8   5   2   61.76    4.15
   8   5   2   69.22    4.38
   8  -5   2   77.23    4.58
   8   5   2   66.02    4.18
   8   5   3    5.05    1.76
   8  -5   3    4.60    4.00
   8   5   3    5.74    1.96
   8   5   3    4.85    1.59
   8  -5   3    6.61    1.99
   8   5   4   30.23    2.88
   8   5   4   22.62    2.92
   8   5   4   29.09    2.75
   8  -5   4   28.04    2.95
   8   5   5   11.36    2.03
   8   5   5    9.13    2.21
   8  -5   6   65.00    9.11
   8   5   6   71.27    4.62
   8   5   6   66.81    4.18
   8   5   7   28.36    2.75
   8   5   7   36.64    3.33
   8   5   7   35.21    2.90
   8   5   7   28.98    3.08
   8   5   8   93.64    5.02
   8  -5   8   98.71   11.19
   8   5   8  104.61    5.65
   8   5   8   84.76    5.02
   8   5   9   36.44    3.15
   8   5   9   44.14    3.64
   8   5  10   35.21    3.13
   8   5  10   33.96    3.30
   8   5  11   30.23    2.92
   8  -5  11   31.24    3.26
   8   5  12    6.43    1.96
   8   5  12    5.49    1.79
   8  -5  12    4.42    2.05
   8   5  13   27.04    2.81
   8   5  13   24.25    2.57
   8  -5  13   22.46    2.92
   8   5  14   16.68    2.21
   8  -5  14   18.71    2.63
   8   5  15   23.51    2.37
   8  -5  15   20.83    2.59
   8   5  16   11.61    1.74
   8  -5  16   10.29    2.03
   8   5  16   11.50    1.99
   8   5  17    3.57    1.41
   8   5  18    0.25    1.18
   8   5  19    3.68    0.92
   8   5  20    0.65    0.74
   8  -6 -19  108.96    4.78
   8  -6 -18    2.32    1.36
   8  -6 -17  108.76    5.47
   8  -6 -16    1.76    1.81
   8  -6 -15  153.73    7.48
   8  -6 -14    2.41    2.12
   8  -6 -13  214.95    9.91
   8  -6 -12    9.51    2.63
   8  -6 -11  387.70   15.94
   8  -6 -10    3.73    2.30
   8   6  -9  544.00   19.96
   8  -6  -9  543.84   21.26
   8  -6  -8    9.09    4.04
   8   6  -8    7.39    1.83
   8  -6  -8    9.36    2.57
   8  -6  -7  708.53   33.85
  -8   6  -7  624.44   33.78
   8   6  -7  730.68   25.70
   8  -6  -7  695.45   26.57
   8  -6  -6   19.02    5.51
   8  -6  -6   18.17    3.17
  -8   6  -6   22.51    5.63
   8   6  -6   17.13    2.30
   8   6  -5  880.84   31.13
  -8   6  -5  841.34   39.77
   8  -6  -5  864.51   39.72
   8  -6  -5  861.05   31.97
   8  -6  -4    2.41    4.49
   8  -6  -4    6.34    2.57
   8   6  -4    1.99    1.79
  -8   6  -4    2.39    4.67
   8  -6  -3  905.80   33.11
   8   6  -3  941.30   32.91
  -8   6  -3  891.98   40.82
   8  -6  -3  938.55   41.69
   8   6  -3  915.65   32.40
   8  -6  -2   -1.23    4.22
   8  -6  -2    3.19    2.12
   8   6  -2    5.47    1.70
   8   6  -2    6.25    1.88
  -8   6  -2    9.04    4.80
   8   6  -2    5.87    1.72
   8   6  -1  827.70   29.09
  -8   6  -1  790.12   36.84
   8   6  -1  822.78   29.05
   8  -6  -1  825.95   37.98
   8  -6  -1  791.39   29.45
   8   6   0    6.50    2.03
   8   6   0    9.47    1.96
   8  -6   0    2.43    4.33
   8   6   0    6.59    1.92
   8   6   1  775.87   27.87
   8   6   1  771.70   27.69
   8  -6   1  759.93   36.33
   8   6   1  760.27   27.73
   8   6   2    1.32    1.81
   8   6   2    4.02    1.88
   8   6   3  820.82   29.20
   8   6   3  806.75   29.23
   8   6   3  799.74   29.25
   8   6   4    5.05    1.88
   8   6   4    2.37    1.88
   8  -6   4    3.89    4.96
   8   6   4    4.31    2.12
   8   6   5  767.70   27.93
   8   6   5  758.12   27.57
   8   6   5  764.04   27.87
   8  -6   5  779.53   37.33
   8   6   6   18.40    2.43
   8   6   6   17.30    2.68
   8  -6   6   24.67    6.45
   8   6   7  691.41   25.19
   8  -6   7  714.63   35.39
   8   6   8   11.74    2.48
   8   6   8    7.46    1.85
   8   6   9  570.59   21.70
   8   6   9  583.96   21.90
   8   6  10    2.37    2.12
   8   6  10    4.76    2.05
   8   6  11  415.34   16.28
   8   6  11  418.02   16.41
   8   6  12    5.92    2.08
   8   6  12    9.02    2.10
   8   6  13  184.76    8.31
   8   6  13  192.76    8.57
   8   6  14    2.55    1.76
   8   6  14    3.13    1.54
   8   6  15  116.19    5.58
   8   6  15  119.37    5.76
   8   6  16    2.01    1.32
   8   6  16    0.65    1.30
   8   6  17   95.50    4.29
   8   6  17   96.59    4.47
   8   6  18    0.56    0.92
   8  -7 -17    4.00    1.23
   8  -7 -16    1.50    1.45
   8  -7 -15   15.41    2.26
   8  -7 -14    9.15    2.14
   8  -7 -13    0.25    1.94
   8  -7 -12    3.68    2.12
   8  -7 -11   14.11    2.70
   8  -7 -10   11.48    2.52
   8  -7  -9   31.35    3.46
   8   7  -9   29.85    2.57
   8  -7  -8   35.57    3.59
   8   7  -8   33.83    2.81
   8  -7  -7   48.16    4.09
   8   7  -7   43.34    3.26
   8   7  -6   28.40    2.77
   8  -7  -6   25.86    3.28
   8   7  -5   13.53    2.17
   8   7  -4   50.75    3.33
   8   7  -4   47.13    3.57
  -8   7  -3    3.80    4.62
   8  -7  -3   14.47    5.49
   8   7  -3   12.73    2.01
   8   7  -3   14.54    2.34
  -8   7  -2    1.23    4.15
   8   7  -2    6.05    1.94
   8  -7  -2    1.34    4.47
   8   7  -2    0.60    1.54
   8   7  -1   17.82    2.21
   8  -7  -1   21.12    6.21
   8   7  -1   19.69    2.57
   8   7   0   48.54    3.62
   8   7   0   38.65    3.10
   8  -7   0   44.99    7.68
   8   7   0   41.15    3.33
   8   7   1   25.03    2.72
   8   7   1   21.06    2.68
   8   7   1   21.93    2.48
   8   7   2    1.38    1.74
   8   7   2    3.24    1.94
   8   7   2    6.92    1.90
   8   7   3   12.15    2.30
   8   7   3   10.81    2.14
   8  -7   3   13.62    5.67
   8   7   3   14.42    2.26
   8   7   4   49.41    3.71
   8   7   4   36.13    3.22
   8  -7   4   44.32    7.61
   8   7   4   43.09    3.53
   8   7   5   14.60    2.19
   8   7   5    9.89    2.21
   8   7   5   11.52    2.39
   8   7   6   37.51    3.35
   8   7   6   36.42    3.01
   8   7   7   46.40    3.35
   8   7   8   31.44    3.19
   8   7   8   24.54    2.46
   8   7   9   34.30    3.28
   8   7   9   37.67    3.33
   8   7  10   16.68    2.55
   8   7  10   13.06    2.32
   8   7  11   12.93    2.37
   8   7  11   16.61    2.46
   8   7  12    5.29    1.94
   8   7  12    6.48    1.99
   8   7  13    1.61    1.56
   8   7  13    1.59    1.47
   8   7  14   11.66    1.92
   8   7  14   10.47    1.83
   8   7  15   17.73    1.96
   8   7  15   14.16    1.76
   8   7  16    1.50    1.07
   8   7  16    1.21    1.03
   8   7  17    1.99    0.89
   8   7  17    2.28    0.85
   8  -8 -13  133.63    6.21
   8  -8 -12    2.61    1.65
   8  -8 -11  123.56    6.23
   8   8  -8   11.34    1.79
   8   8  -7  277.58   11.16
   8   8  -6    0.42    1.52
   8   8  -5  300.20   12.17
   8   8  -4    8.33    1.94
   8   8  -3  312.68   12.55
   8   8  -3  327.17   12.93
   8   8  -2   79.93    4.69
   8   8  -2   92.77    5.11
   8   8  -1  333.07   12.66
   8   8  -1  298.88   12.10
   8   8   0    2.41    1.79
   8   8   0    0.76    1.41
   8   8   0    2.86    1.70
   8   8   1  341.62   12.99
   8   8   1  303.01   12.50
   8   8   1  316.92   12.93
   8   8   2   80.16    4.91
   8   8   2   88.31    4.93
   8   8   2   91.37    5.07
   8   8   3  298.30   12.21
   8   8   3  304.82   12.10
   8   8   3  286.07   12.08
   8   8   4    4.55    2.03
   8   8   4    8.42    2.10
   8   8   4    8.33    1.90
   8   8   5  308.93   12.55
   8   8   5  313.24   12.55
   8   8   5  291.98   12.19
   8   8   6    2.19    1.88
   8   8   6   -0.20    1.50
   8   8   7  278.65   11.48
   8   8   7  266.62   11.36
   8   8   7  268.96   10.96
   8   8   8   15.85    1.96
   8   8   8   14.83    2.39
   8   8   9  177.55    8.15
   8   8  10   15.99    2.46
   8   8  10   12.79    2.23
   8   8  11  132.54    6.36
   8   8  11  129.21    6.30
   8   8  12    0.96    1.52
   8   8  12    3.15    1.50
   8   8  13  141.63    6.45
   8   8  13  148.17    6.45
   8   8  14    2.92    1.27
   8   8  14    0.98    1.23
   8   8  15  103.89    4.55
   8   8  15   95.52    4.40
   8   8  16   26.30    1.72
   8   8  16   24.83    1.63
   8   9  -7   16.28    1.96
   8   9  -6    6.23    1.63
   8   9  -5   11.03    1.90
   8   9  -4   13.29    2.03
   8   9  -3    3.95    1.70
   8   9  -2   28.11    2.75
   8   9  -1    3.08    1.65
   8   9   0    0.92    1.65
   8   9   0    1.05    1.70
   8   9   1    0.18    1.30
   8   9   1    1.52    1.59
   8   9   2   33.85    3.06
   8   9   2   36.53    2.84
   8   9   2   31.24    2.92
   8   9   3    0.87    1.67
   8   9   3    0.60    1.45
   8   9   3    1.56    1.65
   8   9   4   11.05    2.05
   8   9   4    9.73    2.03
   8   9   4   12.53    2.28
   8   9   5   11.92    1.94
   8   9   5    9.73    1.99
   8   9   6    6.65    1.65
   8   9   6    6.54    1.92
   8   9   7   13.53    1.83
   8   9   7   14.04    2.26
   8   9   7   12.57    2.28
   8   9   8    2.99    1.27
   8   9   8    2.75    1.61
   8   9   8    5.54    1.76
   8   9   9   34.50    2.88
   8   9  10    6.12    1.63
   8   9  11    9.04    1.65
   8   9  11    8.82    1.70
   8   9  12    8.22    1.61
   8   9  12    7.61    1.47
   8   9  13    3.08    1.23
   8   9  13    5.11    1.23
   8   9  14   -0.22    0.94
   8   9  14    0.09    0.87
   8   9  15    0.76    0.78
  -8  10 -12    1.41    0.92
   8  10  -6    7.21    1.43
   8  10  -5   60.13    3.57
   8  10  -4   10.40    1.72
   8  10  -3   96.97    5.05
   8  10  -2   -0.80    1.52
   8  10   0    1.43    1.56
   8  10   1  107.98    5.54
   8  10   2    1.16    1.52
   8  10   2    2.01    1.65
   8  10   3  130.04    6.16
   8  10   3  143.61    6.59
   8  10   3  146.27    6.54
   8  10   4   12.64    1.88
[truncated: 136,981 more chars]
